# Supplementary material for: meta-C–H arylation of fluoroarenes via traceless directing group relay strategy
Source: Chem Sci. 2018 Jul 25;9(35):7133–7. doi: 10.1039/c8sc02417k (PMC6137440; doi:10.1039/c8sc02417k)
Supplement: Supplementary file 2 [file SC-009-C8SC02417K-s002.cif]

# Electronic Supplementary Material (ESI) for Chemical Science.
# This journal is © The Royal Society of Chemistry 2018

####################################################################### 
# 
# This file contains crystal structure data downloaded from the 
# Cambridge Structural Database (CSD) hosted by the Cambridge 
# Crystallographic Data Centre (CCDC).
# 
# Full information about CCDC data access policies and citation 
# guidelines are available at http://www.ccdc.cam.ac.uk/access/V1 
# 
# Audit and citation data items may have been added by the CCDC. 
# Please retain this information to preserve the provenance of 
# this file and to allow appropriate attribution of the data. 
# 
#######################################################################

data_ail15
_database_code_depnum_ccdc_archive 'CCDC 1533208'
_audit_update_record             
;
2017-10-23 deposited with the CCDC.
2018-07-25 downloaded from the CCDC.
;
# end Validation Reply Form
_audit_creation_date             2017-02-16
_audit_creation_method           
;
Olex2 1.2
(compiled 2017.01.04 svn.r3372 for OlexSys, GUI svn.r5292)
;
_shelxl_version_number           2014/6
_chemical_name_common            ?
_chemical_name_systematic        ?
_chemical_formula_moiety         '0.9(C15 H9 F7), 0.1(C15 H9 F7.49)'
_chemical_formula_sum            'C15 H9 F7.05'
_chemical_formula_weight         323.08
_chemical_melting_point          ?
_chemical_oxdiff_formula         CFNOH
_chemical_oxdiff_usercomment     MJ/STL
loop_
_atom_type_symbol
_atom_type_description
_atom_type_scat_dispersion_real
_atom_type_scat_dispersion_imag
_atom_type_scat_source
C C 0.0033 0.0016 'International Tables Vol C Tables 4.2.6.8 and 6.1.1.4'
H H 0.0000 0.0000 'International Tables Vol C Tables 4.2.6.8 and 6.1.1.4'
F F 0.0171 0.0103 'International Tables Vol C Tables 4.2.6.8 and 6.1.1.4'

_shelx_space_group_comment       
;
The symmetry employed for this shelxl refinement is uniquely defined
by the following loop, which should always be used as a source of
symmetry information in preference to the above space-group names.
They are only intended as comments.
;
_space_group_crystal_system      orthorhombic
_space_group_IT_number           57
_space_group_name_H-M_alt        'P b c m'
_space_group_name_Hall           '-P 2c 2b'
loop_
_space_group_symop_operation_xyz
'x, y, z'
'-x, -y, z+1/2'
'-x, y+1/2, -z+1/2'
'x, -y+1/2, -z'
'-x, -y, -z'
'x, y, -z-1/2'
'x, -y-1/2, z-1/2'
'-x, y-1/2, z'

_cell_length_a                   12.0690(5)
_cell_length_b                   30.5791(11)
_cell_length_c                   36.076(2)
_cell_angle_alpha                90
_cell_angle_beta                 90
_cell_angle_gamma                90
_cell_volume                     13314.1(10)
_cell_formula_units_Z            40
_cell_measurement_reflns_used    5263
_cell_measurement_temperature    150.02(10)
_cell_measurement_theta_max      23.5930
_cell_measurement_theta_min      3.5680
_shelx_estimated_absorpt_T_max   ?
_shelx_estimated_absorpt_T_min   ?
_exptl_absorpt_coefficient_mu    0.163
_exptl_absorpt_correction_T_max  1.00000
_exptl_absorpt_correction_T_min  0.64360
_exptl_absorpt_correction_type   multi-scan
_exptl_absorpt_process_details   
;
CrysAlisPro 1.171.38.41q (Rigaku Oxford Diffraction, 2015)
Empirical absorption correction using spherical harmonics,
 implemented in SCALE3 ABSPACK scaling algorithm.
;
_exptl_absorpt_special_details   ?
_exptl_crystal_colour            'clear light colourless'
_exptl_crystal_colour_lustre     clear
_exptl_crystal_colour_modifier   light
_exptl_crystal_colour_primary    colourless
_exptl_crystal_density_diffrn    1.612
_exptl_crystal_density_meas      ?
_exptl_crystal_density_method    ?
_exptl_crystal_description       plate
_exptl_crystal_F_000             6496
_exptl_crystal_size_max          0.25
_exptl_crystal_size_mid          0.25
_exptl_crystal_size_min          0.02
_exptl_transmission_factor_max   ?
_exptl_transmission_factor_min   ?
_diffrn_reflns_av_R_equivalents  0.0882
_diffrn_reflns_av_unetI/netI     0.0997
_diffrn_reflns_Laue_measured_fraction_full 0.939
_diffrn_reflns_Laue_measured_fraction_max 0.997
_diffrn_reflns_limit_h_max       13
_diffrn_reflns_limit_h_min       -14
_diffrn_reflns_limit_k_max       21
_diffrn_reflns_limit_k_min       -35
_diffrn_reflns_limit_l_max       42
_diffrn_reflns_limit_l_min       -39
_diffrn_reflns_number            43850
_diffrn_reflns_point_group_measured_fraction_full 0.939
_diffrn_reflns_point_group_measured_fraction_max 0.997
_diffrn_reflns_theta_full        25.242
_diffrn_reflns_theta_max         24.712
_diffrn_reflns_theta_min         3.205
_diffrn_ambient_environment      N~2~
_diffrn_ambient_temperature      150.02(10)
_diffrn_detector                 'CCD plate'
_diffrn_detector_area_resol_mean 8.0714
_diffrn_detector_type            Eos
_diffrn_measured_fraction_theta_full 0.939
_diffrn_measured_fraction_theta_max 0.997
_diffrn_measurement_details      
;
List of Runs (angles in degrees, time in seconds):

  # Type    Start    End  Width  t~exp~   \w     \q     \k     \f   Frames
#--------------------------------------------------------------------------
  1  \w     52.00  88.00   0.75   15.00    --   18.86  77.00-180.00   48
  2  \w     -4.00  83.00   0.75   15.00    --   18.86  77.00  90.00  116
  3  \w    -20.00  57.25   0.75   15.00    --   18.86 -99.00 -60.00  103
;
_diffrn_measurement_device       'four-circle diffractometer'
_diffrn_measurement_device_type  'SuperNova, Single source at offset, Eos'
_diffrn_measurement_method       '\w scans'
_diffrn_orient_matrix_type       
'CrysAlisPro convention (1999,Acta A55,543-557)'
_diffrn_orient_matrix_UB_11      -0.0520476000
_diffrn_orient_matrix_UB_12      -0.0105582000
_diffrn_orient_matrix_UB_13      0.0016710000
_diffrn_orient_matrix_UB_21      -0.0271203000
_diffrn_orient_matrix_UB_22      0.0196105000
_diffrn_orient_matrix_UB_23      -0.0053094000
_diffrn_orient_matrix_UB_31      0.0030662000
_diffrn_orient_matrix_UB_32      -0.0064713000
_diffrn_orient_matrix_UB_33      -0.0188596000
_diffrn_radiation_monochromator  mirror
_diffrn_radiation_probe          x-ray
_diffrn_radiation_type           MoK\a
_diffrn_radiation_wavelength     0.71073
_diffrn_source                   'micro-focus sealed X-ray tube'
_diffrn_source_type              'SuperNova (Mo) X-ray Source'
_reflns_Friedel_coverage         0.000
_reflns_Friedel_fraction_full    .
_reflns_Friedel_fraction_max     .
_reflns_number_gt                4828
_reflns_number_total             11520
_reflns_odcompleteness_completeness 99.59
_reflns_odcompleteness_iscentric 1
_reflns_odcompleteness_theta     26.32
_reflns_special_details          
;
 Reflections were merged by SHELXL according to the crystal
 class for the calculation of statistics and refinement.
 
 _reflns_Friedel_fraction is defined as the number of unique
 Friedel pairs measured divided by the number that would be
 possible theoretically, ignoring centric projections and
 systematic absences.
;
_reflns_threshold_expression     'I > 2\s(I)'
_computing_cell_refinement       'CrysAlisPro 1.171.38.41q (Rigaku OD, 2015)'
_computing_data_collection       'CrysAlisPro 1.171.38.41q (Rigaku OD, 2015)'
_computing_data_reduction        'CrysAlisPro 1.171.38.41q (Rigaku OD, 2015)'
_computing_molecular_graphics    'Olex2 (Dolomanov et al., 2009)'
_computing_publication_material  'Olex2 (Dolomanov et al., 2009)'
_computing_structure_refinement  'ShelXL (Sheldrick, 2015)'
_computing_structure_solution    'ShelXT (Sheldrick, 2015)'
_refine_diff_density_max         0.819
_refine_diff_density_min         -0.605
_refine_diff_density_rms         0.082
_refine_ls_extinction_coef       .
_refine_ls_extinction_method     none
_refine_ls_goodness_of_fit_ref   1.035
_refine_ls_hydrogen_treatment    constr
_refine_ls_matrix_type           full
_refine_ls_number_parameters     1151
_refine_ls_number_reflns         11520
_refine_ls_number_restraints     285
_refine_ls_R_factor_all          0.2122
_refine_ls_R_factor_gt           0.1041
_refine_ls_restrained_S_all      1.057
_refine_ls_shift/su_max          0.004
_refine_ls_shift/su_mean         0.000
_refine_ls_structure_factor_coef Fsqd
_refine_ls_weighting_details     
'w=1/[\s^2^(Fo^2^)+(0.1615P)^2^+7.2807P] where P=(Fo^2^+2Fc^2^)/3'
_refine_ls_weighting_scheme      calc
_refine_ls_wR_factor_gt          0.2713
_refine_ls_wR_factor_ref         0.3542
_refine_special_details          
;
CF3 moieties were disordered and modelled over two positions. C-F distances were 
restrained using SADI command. The atomic displacement parameters were also 
restrained using SIMU and RIGU commands.
;
_olex2_refinement_description    
;
1. Fixed Uiso
 At 1.2 times of:
  All C(H) groups
 At 1.5 times of:
  All C(H,H,H) groups
2. Restrained distances
 F70-F69
 2.1 with sigma of 0.02
 F68-F69 = F68-F70
 2.1 with sigma of 0.02
 F65-F66
 2.1 with sigma of 0.02
 F66-F64
 2.1 with sigma of 0.02
 F64-F65
 2.1 with sigma of 0.02
 F93-F92
 2.1 with sigma of 0.02
 C108-C106 \\sim C111-C106
 with sigma of 0.002
 F109-C108 \\sim F113-C111 \\sim F110-C108 \\sim F112-C111
 with sigma of 0.002
 C63-C57 \\sim C67-C57
 with sigma of 0.002
 F65-C63 \\sim F64-C63 \\sim F66-C63 \\sim F68-C67 \\sim F70-C67 \\sim F69-C67
 with sigma of 0.002
 F93-C89 \\sim F91-C89 \\sim F92-C89 \\sim F90-C89
 with sigma of 0.02
3. Uiso/Uaniso restraints and constraints
C111: within 2A with sigma of 0.04 and sigma for terminal atoms of 0.08
C108 \\sim C111: within 2A with sigma of 0.002 and sigma for terminal atoms of
0.004
4. Rigid body (RIGU) restrains
 F93, F92, F91, F90, C89, C80
 with sigma for 1-2 distances of 0.002 and sigma for 1-3 distances of 0.002
 F65, C63, F64, F66, C57
 with sigma for 1-2 distances of 0.004 and sigma for 1-3 distances of 0.004
 F70, C67, F69, F68, C57
 with sigma for 1-2 distances of 0.004 and sigma for 1-3 distances of 0.004
 F112, F113, C108, C106
 with sigma for 1-2 distances of 0.002 and sigma for 1-3 distances of 0.002
 C99, C98, C97, C96, C95, C94, F100
 with sigma for 1-2 distances of 0.001 and sigma for 1-3 distances of 0.001
 F51, C45, C50, C49, C48, C47, C46, C52
 with sigma for 1-2 distances of 0.001 and sigma for 1-3 distances of 0.001
 C84, F86, F85, F87, F88, C82
 with sigma for 1-2 distances of 0.001 and sigma for 1-3 distances of 0.001
 C89, F90, F93, F91, F92, C80
 with sigma for 1-2 distances of 0.001 and sigma for 1-3 distances of 0.001
 F113, F112, C108, C106
 with sigma for 1-2 distances of 0.001 and sigma for 1-3 distances of 0.001
 F110, F109, C108, C106
 with sigma for 1-2 distances of 0.001 and sigma for 1-3 distances of 0.001
5. Others
 Sof(F87)=1-FVAR(1)
 Sof(F88)=0.5*(1-FVAR(2))
 Sof(F85)=0.5*FVAR(2)
 Sof(F86)=FVAR(1)
 Sof(F109)=1-FVAR(2)
 Sof(F110)=Sof(C108)=0.5*(1-FVAR(3))
 Sof(F112)=Sof(C111)=0.5*FVAR(3)
 Sof(F113)=FVAR(2)
 Sof(C67)=Sof(F70)=Sof(F68)=Sof(F69)=1-FVAR(3)
 Sof(F66)=Sof(F65)=Sof(F64)=Sof(C63)=FVAR(3)
 Sof(F90)=Sof(F91)=1-FVAR(4)
 Sof(F92)=0.5*FVAR(5)
 Sof(F93)=FVAR(4)
 Fixed Sof: H77A(0.5) H77B(0.5) H77C(0.5) H10A(0.5) H10B(0.5) H10C(0.5)
6.a Aromatic/amide H refined with riding coordinates:
 C103(H103), C105(H105), C107(H107), C10(H10), C83(H83), C74(H74), C126(H126),
 C6(H6), C73(H73), C36(H36), C54(H54), C32(H32), C14(H14), C26(H26), C28(H28),
 C12(H12), C130(H130), C128(H128), C25(H25), C96(H96), C122(H122), C4(H4),
 C2AA(H2AA), C34(H34), C3(H3), C58(H58), C50(H50), C119(H119), C120(H120),
 C97(H97), C48(H48), C79(H79), C47(H47), C56(H56), C99(H99), C81(H81)
6.b Idealised Me refined as rotating group:
 C77(H77A,H77B,H77C), C124(H12A,H12B,H12C), C8(H8A,H8B,H8C), C101(H10A,H10B,
 H10C), C30(H30A,H30B,H30C), C52(H52A,H52B,H52C)
;
_atom_sites_solution_hydrogens   geom
_atom_sites_solution_primary     dual
_atom_sites_solution_secondary   ?
loop_
_atom_site_label
_atom_site_type_symbol
_atom_site_fract_x
_atom_site_fract_y
_atom_site_fract_z
_atom_site_U_iso_or_equiv
_atom_site_adp_type
_atom_site_occupancy
_atom_site_site_symmetry_order
_atom_site_calc_flag
_atom_site_refinement_flags_posn
_atom_site_refinement_flags_adp
_atom_site_refinement_flags_occupancy
_atom_site_disorder_assembly
_atom_site_disorder_group
F29 F 0.5739(3) 0.55737(11) 0.57549(12) 0.0665(12) Uani 1 1 d . . . . .
F116 F -0.6466(3) 0.43850(13) 0.72048(12) 0.0749(13) Uani 1 1 d . . . . .
F7 F 0.0911(3) 1.05693(11) 0.56843(13) 0.0712(13) Uani 1 1 d . . . . .
F44 F 1.1224(3) 0.68372(15) 0.50417(13) 0.0846(14) Uani 1 1 d . . . . .
F39 F 0.7710(4) 0.82750(12) 0.54127(13) 0.0807(14) Uani 1 1 d . . . . .
F123 F -0.4111(3) 0.56077(11) 0.83487(14) 0.0833(16) Uani 1 1 d . . . . .
F38 F 0.9446(4) 0.83235(12) 0.55133(13) 0.0812(14) Uani 1 1 d . . . . .
F40 F 0.8339(4) 0.81902(12) 0.59581(12) 0.0788(13) Uani 1 1 d . . . . .
F76 F -0.4085(4) 0.56823(15) 0.7500 0.089(2) Uani 1 2 d S T P . .
F115 F -0.5810(4) 0.49326(17) 0.7500 0.084(2) Uani 1 2 d S T P . .
F60 F 0.3429(4) 0.68774(16) 0.61581(13) 0.0966(16) Uani 1 1 d . . . . .
F51 F 0.9148(3) 0.56315(12) 0.66160(15) 0.0949(17) Uani 1 1 d . U . . .
F43 F 1.1604(3) 0.69241(16) 0.56031(14) 0.0948(16) Uani 1 1 d . . . . .
F133 F 0.1631(3) 0.43545(17) 0.88420(14) 0.0997(16) Uani 1 1 d . . . . .
F61 F 0.3267(3) 0.68706(17) 0.67335(14) 0.1008(17) Uani 1 1 d . . . . .
F17 F 0.3531(4) 0.79505(14) 0.59357(15) 0.1073(18) Uani 1 1 d . . . . .
F62 F 0.4044(3) 0.63372(15) 0.64561(15) 0.0926(16) Uani 1 1 d . . . . .
F42 F 1.0828(3) 0.63428(14) 0.54253(16) 0.1010(18) Uani 1 1 d . . . . .
F132 F 0.0962(3) 0.48899(15) 0.85468(16) 0.1016(18) Uani 1 1 d . . . . .
F134 F 0.1691(3) 0.43513(17) 0.82607(14) 0.1043(18) Uani 1 1 d . . . . .
F20 F 0.6055(4) 0.96762(17) 0.50913(14) 0.1074(19) Uani 1 1 d . . . . .
F21 F 0.6259(4) 0.97419(17) 0.56508(15) 0.115(2) Uani 1 1 d . . . . .
F18 F 0.4965(4) 0.78814(13) 0.56285(18) 0.118(2) Uani 1 1 d . . . . .
C102 C -0.2740(6) 0.4342(2) 0.7500 0.0316(19) Uani 1 2 d S T P . .
C103 C -0.3782(6) 0.4538(2) 0.7500 0.0323(19) Uani 1 2 d S T P . .
H103 H -0.3832 0.4842 0.7500 0.039 Uiso 1 2 calc RS T P . .
F22 F 0.6916(3) 0.92033(14) 0.53792(19) 0.132(2) Uani 1 1 d . . . . .
C98 C -0.1688(6) 0.4599(2) 0.7500 0.0331(17) Uani 1 2 d S TU P . .
C121 C -0.3107(5) 0.45049(18) 0.84887(15) 0.0351(14) Uani 1 1 d . . . . .
C105 C -0.4697(7) 0.3840(3) 0.7500 0.040(2) Uani 1 2 d S T P A .
H105 H -0.5342 0.3674 0.7500 0.048 Uiso 1 2 calc RS T P . .
C27 C 0.6711(5) 0.66557(18) 0.55049(17) 0.0376(15) Uani 1 1 d . . . . .
C5 C 0.1944(5) 0.94731(18) 0.55247(15) 0.0352(14) Uani 1 1 d . . . . .
F16 F 0.3413(6) 0.78629(14) 0.53650(17) 0.140(3) Uani 1 1 d . . . . .
C104 C -0.4742(6) 0.4291(3) 0.7500 0.035(2) Uani 1 2 d S T P . .
F136 F -0.1036(5) 0.29259(16) 0.88600(19) 0.132(2) Uani 1 1 d . . . . .
C107 C -0.2698(7) 0.3888(3) 0.7500 0.042(2) Uani 1 2 d S T P A .
H107 H -0.2015 0.3747 0.7500 0.051 Uiso 1 2 calc RS T P . .
F112 F -0.4560(8) 0.2949(3) 0.7500 0.077(4) Uani 0.688(11) 2 d DS TU P A 1
C10 C 0.4007(5) 0.94383(18) 0.54670(15) 0.0361(14) Uani 1 1 d . . . . .
H10 H 0.4016 0.9740 0.5435 0.043 Uiso 1 1 calc R . . . .
F137 F -0.1975(6) 0.29055(14) 0.83928(19) 0.141(3) Uani 1 1 d . . . . .
C75 C -0.3096(6) 0.6799(2) 0.7500 0.0324(19) Uani 1 2 d S T P . .
C117 C -0.4116(5) 0.51683(18) 0.84166(18) 0.0418(16) Uani 1 1 d . . . . .
C95 C 0.0307(6) 0.5089(3) 0.7500 0.0396(19) Uani 1 2 d S TU P . .
C9 C 0.3001(5) 0.92219(18) 0.55243(15) 0.0350(14) Uani 1 1 d . . . . .
C1 C 0.0913(5) 1.01349(19) 0.56024(18) 0.0434(16) Uani 1 1 d . . . . .
C72 C -0.5107(7) 0.6323(3) 0.7500 0.039(2) Uani 1 2 d S T P . .
C31 C 0.7736(5) 0.69154(18) 0.54994(16) 0.0370(15) Uani 1 1 d . . . . .
C83 C -0.1009(6) 0.6827(3) 0.7500 0.035(2) Uani 1 2 d S T P . .
H83 H -0.0988 0.6523 0.7500 0.042 Uiso 1 2 calc RS T P . .
C125 C -0.2049(5) 0.42547(18) 0.85007(16) 0.0373(15) Uani 1 1 d . . . . .
C74 C -0.4106(6) 0.7002(3) 0.7500 0.034(2) Uani 1 2 d S T P . .
H74 H -0.4122 0.7307 0.7500 0.041 Uiso 1 2 calc RS T P . .
C78 C -0.2027(7) 0.7037(2) 0.7500 0.039(2) Uani 1 2 d S T P . .
C49 C 0.8113(5) 0.67307(18) 0.65051(17) 0.0410(14) Uani 1 1 d . U . . .
C126 C -0.1034(5) 0.44626(19) 0.85187(15) 0.0370(15) Uani 1 1 d . . . . .
H126 H -0.1015 0.4767 0.8524 0.044 Uiso 1 1 calc R . . . .
C6 C 0.1907(5) 0.99231(18) 0.56099(17) 0.0427(16) Uani 1 1 d . . . . .
H6 H 0.2552 1.0073 0.5670 0.051 Uiso 1 1 calc R . . . .
F100 F -0.0758(5) 0.57141(18) 0.7500 0.172(5) Uani 1 2 d S TU P . .
C71 C -0.4096(7) 0.6127(3) 0.7500 0.047(2) Uani 1 2 d S T P . .
C2 C -0.0081(5) 0.9945(2) 0.55052(17) 0.0433(16) Uani 1 1 d . . . . .
C33 C 0.9723(5) 0.69793(19) 0.54457(16) 0.0403(15) Uani 1 1 d . . . . .
C73 C -0.5098(7) 0.6781(3) 0.7500 0.044(2) Uani 1 2 d S T P . .
H73 H -0.5762 0.6935 0.7500 0.053 Uiso 1 2 calc RS T P . .
C106 C -0.3669(7) 0.3642(3) 0.7500 0.046(2) Uani 1 2 d DS TU P . .
C36 C 0.7692(5) 0.73686(18) 0.55502(16) 0.0392(15) Uani 1 1 d . . . . .
H36 H 0.7011 0.7504 0.5590 0.047 Uiso 1 1 calc R . . . .
C13 C 0.4003(5) 0.85436(19) 0.55656(17) 0.0432(16) Uani 1 1 d . . . . .
C54 C 0.6024(5) 0.67623(19) 0.64882(15) 0.0398(15) Uani 1 1 d . . . . .
H54 H 0.6005 0.6460 0.6458 0.048 Uiso 1 1 calc R . . . .
C11 C 0.4997(5) 0.92040(19) 0.54569(17) 0.0411(15) Uani 1 1 d . . . . .
C127 C -0.0041(5) 0.4233(2) 0.85287(17) 0.0422(16) Uani 1 1 d . . . . .
C32 C 0.8782(5) 0.67206(18) 0.54484(15) 0.0376(15) Uani 1 1 d . . . . .
H32 H 0.8840 0.6420 0.5417 0.045 Uiso 1 1 calc R . . . .
C14 C 0.3028(5) 0.87743(18) 0.55734(16) 0.0417(16) Uani 1 1 d . . . . .
H14 H 0.2367 0.8625 0.5613 0.050 Uiso 1 1 calc R . . . .
C23 C 0.5719(5) 0.59988(19) 0.56301(18) 0.0435(16) Uani 1 1 d . . . . .
C26 C 0.5718(5) 0.6832(2) 0.53886(16) 0.0451(16) Uani 1 1 d . . . . .
H26 H 0.5704 0.7118 0.5300 0.054 Uiso 1 1 calc R . . . .
C28 C 0.6707(5) 0.62268(18) 0.56303(17) 0.0423(16) Uani 1 1 d . . . . .
H28 H 0.7356 0.6095 0.5713 0.051 Uiso 1 1 calc R . . . .
C19 C 0.6039(5) 0.9444(2) 0.5398(2) 0.0487(17) Uani 1 1 d . . . . .
C12 C 0.4998(5) 0.87570(18) 0.55100(16) 0.0430(16) Uani 1 1 d . . . . .
H12 H 0.5660 0.8601 0.5508 0.052 Uiso 1 1 calc R . . . .
C118 C -0.5134(5) 0.49782(19) 0.84727(17) 0.0410(15) Uani 1 1 d . . . . .
C130 C -0.2043(5) 0.3800(2) 0.84935(17) 0.0488(17) Uani 1 1 d . . . . .
H130 H -0.2710 0.3649 0.8476 0.059 Uiso 1 1 calc R . . . .
C53 C 0.7033(5) 0.69744(18) 0.65177(16) 0.0414(16) Uani 1 1 d . . . . .
C55 C 0.5043(5) 0.6996(2) 0.65030(16) 0.0431(16) Uani 1 1 d . . . . .
C41 C 1.0829(5) 0.6766(2) 0.5384(2) 0.0501(17) Uani 1 1 d . . . . .
C114 C -0.5858(7) 0.4496(3) 0.7500 0.050(2) Uani 1 2 d S T P . .
C77 C -0.6174(7) 0.6070(3) 0.7500 0.051(2) Uani 1 2 d S T P . .
H77A H -0.6750 0.6246 0.7608 0.076 Uiso 0.5 1 calc GR . . B -1
H77B H -0.6084 0.5808 0.7643 0.076 Uiso 0.5 1 calc GR . . B -1
H77C H -0.6371 0.5996 0.7250 0.076 Uiso 0.5 1 calc GR . . B -1
C128 C -0.0059(6) 0.3786(2) 0.85269(17) 0.0517(18) Uani 1 1 d . . . . .
H128 H 0.0600 0.3629 0.8535 0.062 Uiso 1 1 calc R . . . .
C35 C 0.8648(5) 0.76190(18) 0.55423(17) 0.0442(16) Uani 1 1 d . . . . .
C25 C 0.4746(5) 0.6597(2) 0.54006(18) 0.0504(17) Uani 1 1 d . . . . .
H25 H 0.4092 0.6730 0.5324 0.060 Uiso 1 1 calc R . . . .
C96 C 0.0286(7) 0.4644(3) 0.7500 0.055(3) Uani 1 2 d S TU P . .
H96 H 0.0958 0.4495 0.7500 0.067 Uiso 1 2 calc RS T P . .
C122 C -0.3135(5) 0.49492(18) 0.84172(18) 0.0438(16) Uani 1 1 d . . . . .
H122 H -0.2480 0.5099 0.8369 0.053 Uiso 1 1 calc R . . . .
C24 C 0.4716(5) 0.6169(2) 0.55227(17) 0.0432(16) Uani 1 1 d . . . . .
C37 C 0.8564(6) 0.8096(2) 0.5605(2) 0.0524(18) Uani 1 1 d . . . . .
C4 C 0.0933(5) 0.9271(2) 0.54319(17) 0.0466(17) Uani 1 1 d . . . . .
H4 H 0.0921 0.8974 0.5377 0.056 Uiso 1 1 calc R . . . .
C82 C -0.0024(8) 0.7060(3) 0.7500 0.0527(19) Uani 1 2 d S TU P E .
C2AA C -0.3104(7) 0.6345(3) 0.7500 0.048(2) Uani 1 2 d S T P . .
H2AA H -0.2441 0.6190 0.7500 0.058 Uiso 1 2 calc RS T P . .
C34 C 0.9676(5) 0.7426(2) 0.54865(16) 0.0450(16) Uani 1 1 d . . . . .
H34 H 1.0316 0.7595 0.5477 0.054 Uiso 1 1 calc R . . . .
C3 C -0.0037(5) 0.9507(2) 0.54219(19) 0.0549(18) Uani 1 1 d . . . . .
H3 H -0.0689 0.9364 0.5356 0.066 Uiso 1 1 calc R . . . .
C58 C 0.7034(6) 0.7427(2) 0.65706(17) 0.0535(18) Uani 1 1 d . . . . .
H58 H 0.7703 0.7573 0.6602 0.064 Uiso 1 1 calc R . . . .
C50 C 0.8158(5) 0.62841(19) 0.65719(19) 0.0506(16) Uani 1 1 d . U . . .
H50 H 0.7515 0.6132 0.6632 0.061 Uiso 1 1 calc R . . . .
C15 C 0.3983(7) 0.8061(2) 0.5615(2) 0.061(2) Uani 1 1 d . . . . .
C119 C -0.5090(5) 0.4531(2) 0.85405(18) 0.0531(18) Uani 1 1 d . . . . .
H119 H -0.5750 0.4382 0.8581 0.064 Uiso 1 1 calc R . . . .
C124 C -0.6199(5) 0.5232(2) 0.8468(2) 0.0550(19) Uani 1 1 d . . . . .
H12A H -0.6186 0.5448 0.8661 0.082 Uiso 1 1 calc GR . . . .
H12B H -0.6810 0.5036 0.8508 0.082 Uiso 1 1 calc GR . . . .
H12C H -0.6283 0.5374 0.8232 0.082 Uiso 1 1 calc GR . . . .
C120 C -0.4107(5) 0.4299(2) 0.85510(18) 0.0482(17) Uani 1 1 d . . . . .
H120 H -0.4121 0.4000 0.8601 0.058 Uiso 1 1 calc R . . . .
C97 C -0.0677(7) 0.4403(3) 0.7500 0.058(3) Uani 1 2 d S TU P . .
H97 H -0.0635 0.4099 0.7500 0.069 Uiso 1 2 calc RS T P . .
C48 C 0.9102(5) 0.6937(2) 0.64240(18) 0.0508(16) Uani 1 1 d . U . . .
H48 H 0.9111 0.7236 0.6380 0.061 Uiso 1 1 calc R . . . .
C45 C 0.9143(5) 0.6069(2) 0.6549(2) 0.0566(17) Uani 1 1 d . U . . .
C46 C 1.0143(5) 0.6264(2) 0.64653(19) 0.0518(15) Uani 1 1 d . U . . .
C94 C -0.0719(7) 0.5273(3) 0.7500 0.072(4) Uani 1 2 d S TU P . .
C79 C -0.2012(8) 0.7500(3) 0.7500 0.059(3) Uani 1 2 d S T P . .
H79 H -0.2679 0.7652 0.7500 0.071 Uiso 1 2 calc RS T P . .
C8 C -0.1154(5) 1.0200(2) 0.54965(19) 0.0561(19) Uani 1 1 d . . . . .
H8A H -0.1385 1.0264 0.5745 0.084 Uiso 1 1 calc GR . . . .
H8B H -0.1715 1.0029 0.5375 0.084 Uiso 1 1 calc GR . . . .
H8C H -0.1046 1.0468 0.5363 0.084 Uiso 1 1 calc GR . . . .
C84 C 0.1056(8) 0.6823(4) 0.7500 0.0650(16) Uani 1 2 d S TU P . .
C47 C 1.0074(5) 0.6702(2) 0.64081(19) 0.0550(17) Uani 1 1 d . U . . .
H47 H 1.0724 0.6853 0.6355 0.066 Uiso 1 1 calc R . . . .
C59 C 0.3961(6) 0.6762(3) 0.6467(2) 0.060(2) Uani 1 1 d . . . . .
C101 C 0.1366(7) 0.5351(3) 0.7500 0.064(3) Uani 1 2 d S T P . .
H10A H 0.1588 0.5408 0.7249 0.095 Uiso 0.5 1 calc GR . . C -1
H10B H 0.1937 0.5189 0.7624 0.095 Uiso 0.5 1 calc GR . . C -1
H10C H 0.1246 0.5623 0.7627 0.095 Uiso 0.5 1 calc GR . . C -1
F66 F 0.6587(12) 0.8295(4) 0.6858(4) 0.153(6) Uani 0.553(10) 1 d D U . D 1
C129 C -0.1058(6) 0.3569(2) 0.8512(2) 0.0560(19) Uani 1 1 d . . . . .
F138 F -0.0218(6) 0.29062(15) 0.8359(2) 0.184(4) Uani 1 1 d . . . . .
C131 C 0.1042(6) 0.4459(3) 0.8544(2) 0.060(2) Uani 1 1 d . . . . .
C56 C 0.5062(6) 0.7444(2) 0.65516(18) 0.059(2) Uani 1 1 d . . . . .
H56 H 0.4401 0.7599 0.6567 0.071 Uiso 1 1 calc R . . . .
C30 C 0.3663(5) 0.5901(2) 0.5534(2) 0.0589(19) Uani 1 1 d . . . . .
H30A H 0.3725 0.5659 0.5365 0.088 Uiso 1 1 calc GR . . . .
H30B H 0.3046 0.6081 0.5464 0.088 Uiso 1 1 calc GR . . . .
H30C H 0.3549 0.5792 0.5781 0.088 Uiso 1 1 calc GR . . . .
C57 C 0.6053(7) 0.7661(2) 0.6577(2) 0.065(2) Uani 1 1 d D U . . .
C99 C -0.1689(7) 0.5043(3) 0.7500 0.067(3) Uani 1 2 d S TU P . .
H99 H -0.2359 0.5193 0.7500 0.080 Uiso 1 2 calc RS T P . .
F65 F 0.4968(8) 0.8310(3) 0.6695(3) 0.096(4) Uani 0.553(10) 1 d D U . D 1
C81 C -0.0009(9) 0.7510(3) 0.7500 0.069(3) Uani 1 2 d S T P . .
H81 H 0.0656 0.7664 0.7500 0.082 Uiso 1 2 calc RS T P E .
F87 F 0.1166(6) 0.6530(3) 0.7212(2) 0.075(2) Uani 0.561(8) 1 d . U . E 1
C111 C -0.3546(8) 0.3150(3) 0.7500 0.058(3) Uani 0.688(11) 2 d DS TU P A 1
F64 F 0.6193(8) 0.8341(2) 0.6282(2) 0.086(4) Uani 0.553(10) 1 d D U . D 1
C52 C 1.1198(6) 0.6005(2) 0.6447(2) 0.075(2) Uani 1 1 d . U . . .
H52A H 1.1398 0.5909 0.6691 0.113 Uiso 1 1 calc GR . . . .
H52B H 1.1779 0.6186 0.6348 0.113 Uiso 1 1 calc GR . . . .
H52C H 1.1093 0.5756 0.6289 0.113 Uiso 1 1 calc GR . . . .
C135 C -0.1086(8) 0.3081(3) 0.8518(3) 0.088(3) Uani 1 1 d . . . . .
C80 C -0.1022(11) 0.7729(4) 0.7500 0.094(3) Uani 1 2 d S TU P E .
F93 F -0.0913(11) 0.8423(4) 0.7830(3) 0.140(4) Uani 0.515(8) 1 d D U . E 1
F113 F -0.3353(11) 0.3007(2) 0.7854(3) 0.139(6) Uani 0.688(11) 1 d D U . A 1
F88 F 0.1982(8) 0.7046(4) 0.7500 0.081(3) Uani 0.561(8) 2 d S TU P E 1
C89 C -0.1058(9) 0.8233(4) 0.7500 0.112(3) Uani 1 2 d DS TU P . .
C67 C 0.6250(9) 0.8126(3) 0.6656(3) 0.099(5) Uani 0.447(10) 1 d D U . D 2
F86 F 0.1630(8) 0.6958(4) 0.7203(3) 0.078(3) Uani 0.439(8) 1 d . U . E 2
F85 F 0.0951(12) 0.6405(5) 0.7500 0.080(3) Uani 0.439(8) 2 d S TU P E 2
F90 F 0.0004(8) 0.8364(3) 0.7656(3) 0.121(3) Uani 0.485(8) 1 d D U . E 2
F92 F -0.2156(10) 0.8408(4) 0.7500 0.119(3) Uani 0.515(8) 2 d DS TU P E 1
F109 F -0.2586(9) 0.3004(3) 0.7588(6) 0.061(4) Uani 0.312(11) 1 d D U . A 2
F110 F -0.417(3) 0.2929(9) 0.7709(9) 0.060(4) Uani 0.156(6) 1 d D U . A 2
C108 C -0.3571(14) 0.3153(3) 0.7447(9) 0.057(2) Uani 0.156(6) 1 d D U . A 2
C63 C 0.5932(7) 0.8138(3) 0.6595(2) 0.095(4) Uani 0.553(10) 1 d D U . D 1
F70 F 0.5457(14) 0.8363(4) 0.6501(5) 0.166(7) Uani 0.447(10) 1 d D U . D 2
F68 F 0.7196(9) 0.8326(3) 0.6579(4) 0.092(5) Uani 0.447(10) 1 d D U . D 2
F69 F 0.6160(11) 0.8219(5) 0.7014(3) 0.098(5) Uani 0.447(10) 1 d D U . D 2
F91 F -0.1508(10) 0.8344(4) 0.7836(3) 0.121(3) Uani 0.485(8) 1 d D U . E 2

loop_
_atom_site_aniso_label
_atom_site_aniso_U_11
_atom_site_aniso_U_22
_atom_site_aniso_U_33
_atom_site_aniso_U_23
_atom_site_aniso_U_13
_atom_site_aniso_U_12
F29 0.062(3) 0.046(2) 0.092(3) 0.013(2) 0.007(2) 0.0015(18)
F116 0.046(2) 0.093(3) 0.086(3) -0.003(3) -0.024(2) 0.004(2)
F7 0.056(2) 0.037(2) 0.121(4) -0.012(2) -0.010(2) 0.0030(17)
F44 0.058(3) 0.125(4) 0.071(3) 0.005(3) 0.015(2) 0.031(2)
F39 0.096(3) 0.046(2) 0.100(4) -0.003(2) -0.011(3) 0.014(2)
F123 0.050(2) 0.031(2) 0.170(5) 0.014(3) -0.008(3) 0.0015(17)
F38 0.076(3) 0.041(2) 0.127(4) 0.001(2) 0.030(3) -0.009(2)
F40 0.118(4) 0.053(2) 0.065(3) -0.023(2) 0.019(3) -0.011(2)
F76 0.046(3) 0.026(3) 0.196(8) 0.000 0.000 -0.003(2)
F115 0.040(3) 0.039(3) 0.172(7) 0.000 0.000 0.011(2)
F60 0.086(3) 0.126(4) 0.079(4) 0.000(3) -0.034(3) 0.003(3)
F51 0.048(2) 0.0362(16) 0.200(5) 0.007(2) 0.010(2) -0.0052(14)
F43 0.051(3) 0.121(4) 0.113(4) -0.044(3) -0.026(3) 0.020(3)
F133 0.059(3) 0.140(4) 0.101(4) -0.016(3) -0.026(3) -0.004(3)
F61 0.057(3) 0.158(5) 0.088(4) -0.035(3) 0.016(3) 0.000(3)
F17 0.145(5) 0.056(3) 0.121(5) 0.042(3) 0.043(4) 0.026(3)
F62 0.044(3) 0.066(3) 0.168(5) 0.001(3) -0.012(3) -0.003(2)
F42 0.054(3) 0.050(3) 0.198(6) 0.002(3) 0.020(3) 0.015(2)
F132 0.044(3) 0.065(3) 0.195(6) -0.011(3) -0.002(3) -0.011(2)
F134 0.060(3) 0.146(4) 0.108(4) -0.045(4) 0.034(3) -0.018(3)
F20 0.080(3) 0.144(5) 0.098(4) 0.058(4) -0.009(3) -0.042(3)
F21 0.088(3) 0.133(5) 0.124(5) -0.051(4) 0.034(3) -0.066(3)
F18 0.089(4) 0.041(3) 0.225(7) 0.011(3) 0.013(4) 0.024(2)
C102 0.034(5) 0.037(5) 0.024(5) 0.000 0.000 0.006(4)
C103 0.051(5) 0.025(4) 0.021(4) 0.000 0.000 0.010(4)
F22 0.041(3) 0.060(3) 0.294(8) 0.031(4) 0.017(3) 0.008(2)
C98 0.031(3) 0.033(2) 0.036(5) 0.000 0.000 0.0051(18)
C121 0.034(4) 0.039(3) 0.032(4) -0.005(3) -0.006(3) 0.000(3)
C105 0.045(6) 0.034(5) 0.041(6) 0.000 0.000 -0.003(4)
C27 0.038(4) 0.032(3) 0.043(4) 0.000(3) 0.001(3) 0.006(3)
C5 0.038(4) 0.035(3) 0.033(4) 0.002(3) -0.006(3) -0.006(3)
F16 0.236(7) 0.040(3) 0.144(6) 0.004(3) -0.088(5) -0.032(3)
C104 0.034(5) 0.040(5) 0.030(5) 0.000 0.000 0.000(4)
F136 0.170(6) 0.063(3) 0.163(6) 0.055(4) -0.046(5) -0.017(3)
C107 0.044(5) 0.040(5) 0.043(6) 0.000 0.000 0.006(4)
F112 0.091(8) 0.026(4) 0.116(11) 0.000 0.000 -0.015(5)
C10 0.043(4) 0.032(3) 0.034(4) 0.004(3) 0.000(3) 0.007(3)
F137 0.172(6) 0.039(3) 0.212(7) -0.019(3) -0.082(5) 0.009(3)
C75 0.035(5) 0.028(4) 0.034(5) 0.000 0.000 -0.003(4)
C117 0.040(4) 0.030(3) 0.055(4) -0.002(3) -0.009(3) -0.002(3)
C95 0.029(2) 0.037(2) 0.052(6) 0.000 0.000 0.0053(18)
C9 0.035(3) 0.037(3) 0.033(4) 0.002(3) 0.001(3) -0.007(3)
C1 0.039(4) 0.031(3) 0.061(5) 0.001(3) 0.002(3) -0.003(3)
C72 0.035(5) 0.038(5) 0.043(6) 0.000 0.000 -0.003(4)
C31 0.038(4) 0.035(3) 0.038(4) -0.001(3) 0.001(3) 0.005(3)
C83 0.033(5) 0.039(5) 0.033(5) 0.000 0.000 -0.003(4)
C125 0.040(4) 0.039(3) 0.033(4) 0.003(3) 0.000(3) 0.000(3)
C74 0.034(5) 0.025(4) 0.044(5) 0.000 0.000 0.005(4)
C78 0.048(6) 0.025(4) 0.046(6) 0.000 0.000 -0.006(4)
C49 0.045(2) 0.0336(19) 0.044(4) -0.0090(19) -0.002(2) -0.0116(15)
C126 0.039(4) 0.034(3) 0.039(4) -0.001(3) 0.000(3) 0.002(3)
C6 0.043(4) 0.037(3) 0.049(4) 0.005(3) 0.002(3) -0.004(3)
F100 0.031(3) 0.033(2) 0.453(16) 0.000 0.000 0.0042(19)
C71 0.033(5) 0.023(4) 0.084(8) 0.000 0.000 0.005(4)
C2 0.037(4) 0.049(4) 0.045(4) 0.010(3) 0.005(3) 0.000(3)
C33 0.042(4) 0.037(3) 0.042(4) -0.009(3) -0.004(3) 0.010(3)
C73 0.033(5) 0.041(5) 0.059(6) 0.000 0.000 0.014(4)
C106 0.048(5) 0.031(3) 0.060(6) 0.000 0.000 0.001(3)
C36 0.043(4) 0.033(3) 0.042(4) -0.004(3) 0.003(3) 0.003(3)
C13 0.048(4) 0.033(3) 0.049(4) 0.002(3) 0.005(3) 0.005(3)
C54 0.050(4) 0.036(3) 0.034(4) -0.001(3) -0.004(3) 0.001(3)
C11 0.045(4) 0.037(3) 0.042(4) -0.004(3) -0.004(3) -0.001(3)
C127 0.040(4) 0.045(4) 0.042(4) 0.000(3) -0.007(3) 0.011(3)
C32 0.046(4) 0.032(3) 0.035(4) 0.002(3) -0.004(3) 0.002(3)
C14 0.050(4) 0.035(3) 0.041(4) 0.004(3) -0.001(3) -0.010(3)
C23 0.050(4) 0.030(3) 0.051(4) 0.001(3) 0.008(3) 0.006(3)
C26 0.057(4) 0.038(4) 0.040(4) -0.001(3) -0.003(3) 0.006(3)
C28 0.046(4) 0.031(3) 0.050(4) -0.001(3) -0.001(3) 0.009(3)
C19 0.044(4) 0.034(4) 0.068(5) 0.002(4) -0.004(4) 0.005(3)
C12 0.046(4) 0.036(4) 0.047(4) 0.001(3) -0.003(3) 0.011(3)
C118 0.031(4) 0.043(4) 0.049(4) -0.001(3) -0.009(3) -0.001(3)
C130 0.053(4) 0.039(4) 0.055(5) 0.005(3) -0.001(3) 0.001(3)
C53 0.059(4) 0.033(3) 0.032(4) 0.000(3) 0.004(3) -0.002(3)
C55 0.051(4) 0.043(4) 0.035(4) 0.006(3) -0.003(3) 0.012(3)
C41 0.046(4) 0.049(4) 0.056(5) -0.009(4) -0.006(4) -0.001(3)
C114 0.036(6) 0.043(6) 0.071(8) 0.000 0.000 -0.004(4)
C77 0.036(5) 0.038(5) 0.078(7) 0.000 0.000 0.000(4)
C128 0.057(5) 0.056(4) 0.042(4) 0.011(3) 0.004(3) 0.026(4)
C35 0.056(4) 0.030(3) 0.046(4) -0.002(3) 0.006(3) 0.005(3)
C25 0.045(4) 0.053(4) 0.053(5) -0.001(3) -0.007(3) 0.008(3)
C96 0.031(3) 0.038(2) 0.098(8) 0.000 0.000 0.0058(19)
C122 0.034(4) 0.032(3) 0.066(5) 0.007(3) -0.005(3) -0.005(3)
C24 0.045(4) 0.045(4) 0.040(4) -0.007(3) 0.007(3) -0.001(3)
C37 0.046(4) 0.055(4) 0.056(5) -0.008(4) -0.002(4) 0.007(4)
C4 0.046(4) 0.040(4) 0.054(5) -0.006(3) 0.002(3) -0.003(3)
C82 0.043(3) 0.075(4) 0.040(5) 0.000 0.000 -0.004(3)
C2AA 0.025(5) 0.033(5) 0.086(8) 0.000 0.000 0.004(4)
C34 0.045(4) 0.049(4) 0.041(4) 0.000(3) 0.010(3) -0.001(3)
C3 0.046(4) 0.048(4) 0.071(5) -0.006(4) -0.006(4) -0.007(3)
C58 0.084(5) 0.040(4) 0.036(4) 0.002(3) 0.002(4) -0.010(4)
C50 0.045(2) 0.0338(19) 0.073(5) -0.005(2) 0.006(2) -0.0101(15)
C15 0.075(6) 0.036(4) 0.073(6) 0.009(4) -0.005(5) -0.001(4)
C119 0.042(4) 0.054(4) 0.063(5) 0.009(4) -0.006(3) -0.014(3)
C124 0.039(4) 0.049(4) 0.076(5) -0.006(4) -0.012(3) 0.004(3)
C120 0.046(4) 0.039(4) 0.059(5) 0.010(3) -0.007(3) -0.006(3)
C97 0.031(2) 0.036(3) 0.106(8) 0.000 0.000 0.0064(19)
C48 0.047(2) 0.042(2) 0.064(4) 0.000(2) -0.003(2) -0.0150(16)
C45 0.047(2) 0.0346(17) 0.089(5) -0.010(2) 0.004(2) -0.0083(14)
C46 0.046(2) 0.0464(19) 0.063(4) -0.007(2) -0.003(2) -0.0125(15)
C94 0.029(2) 0.034(2) 0.153(11) 0.000 0.000 0.0041(18)
C79 0.049(6) 0.036(5) 0.092(9) 0.000 0.000 0.001(5)
C8 0.047(4) 0.050(4) 0.070(5) 0.009(4) 0.004(4) 0.005(3)
C84 0.043(3) 0.088(4) 0.064(4) 0.000 0.000 0.004(3)
C47 0.046(2) 0.047(2) 0.072(5) -0.004(2) -0.004(2) -0.0143(15)
C59 0.050(5) 0.074(6) 0.054(5) -0.008(4) -0.007(4) 0.020(4)
C101 0.047(6) 0.057(6) 0.087(8) 0.000 0.000 -0.004(5)
F66 0.210(12) 0.049(7) 0.200(11) -0.034(8) -0.035(9) 0.035(8)
C129 0.063(5) 0.039(4) 0.067(5) 0.009(3) 0.002(4) 0.015(4)
F138 0.206(7) 0.040(3) 0.304(10) 0.029(4) 0.133(7) 0.041(4)
C131 0.039(4) 0.072(6) 0.069(6) -0.016(4) 0.004(4) 0.014(4)
C56 0.078(5) 0.051(4) 0.047(5) 0.001(3) 0.010(4) 0.034(4)
C30 0.050(4) 0.054(4) 0.072(5) -0.002(4) 0.004(4) 0.003(3)
C57 0.098(6) 0.029(3) 0.067(5) 0.000(3) 0.013(4) 0.014(3)
C99 0.028(2) 0.033(2) 0.139(10) 0.000 0.000 0.0052(18)
F65 0.146(7) 0.020(4) 0.122(8) 0.014(4) 0.057(6) 0.036(4)
C81 0.065(7) 0.062(7) 0.080(8) 0.000 0.000 -0.037(6)
F87 0.056(4) 0.099(4) 0.070(5) -0.008(3) -0.002(3) 0.014(3)
C111 0.056(5) 0.032(4) 0.086(7) 0.000 0.000 0.002(3)
F64 0.115(8) 0.021(4) 0.124(7) 0.010(4) 0.048(6) 0.004(4)
C52 0.051(2) 0.064(3) 0.110(7) 0.003(3) 0.007(3) -0.002(2)
C135 0.068(6) 0.050(5) 0.145(10) 0.014(6) -0.007(6) 0.016(5)
C80 0.083(6) 0.051(3) 0.148(8) 0.000 0.000 -0.029(3)
F93 0.131(8) 0.078(5) 0.212(7) -0.026(4) -0.024(4) 0.000(5)
F113 0.200(13) 0.055(4) 0.164(11) 0.049(5) -0.081(10) -0.019(6)
F88 0.048(3) 0.101(5) 0.095(7) 0.000 0.000 -0.002(3)
C89 0.096(5) 0.045(4) 0.195(7) 0.000 0.000 -0.031(3)
C67 0.133(10) 0.030(7) 0.135(10) -0.018(6) 0.058(7) 0.000(6)
F86 0.058(4) 0.100(5) 0.076(5) 0.004(4) 0.015(3) 0.008(4)
F85 0.058(5) 0.088(4) 0.094(8) 0.000 0.000 0.004(3)
F90 0.095(5) 0.064(5) 0.203(9) -0.014(4) 0.001(2) -0.033(3)
F92 0.107(5) 0.066(5) 0.183(9) 0.000 0.000 -0.017(4)
F109 0.057(4) 0.034(4) 0.091(11) 0.003(4) -0.001(3) 0.005(3)
F110 0.056(5) 0.035(5) 0.089(10) 0.006(4) 0.000(5) 0.003(4)
C108 0.056(4) 0.031(3) 0.085(7) -0.0005(14) 0.0001(19) 0.002(3)
C63 0.134(9) 0.029(6) 0.121(9) -0.001(5) 0.034(6) 0.019(5)
F70 0.197(13) 0.042(7) 0.258(16) -0.008(10) -0.008(11) 0.019(8)
F68 0.138(9) 0.025(5) 0.113(10) -0.018(5) 0.077(7) -0.018(5)
F69 0.106(9) 0.054(7) 0.134(8) -0.033(6) 0.073(7) -0.025(6)
F91 0.088(6) 0.071(5) 0.203(7) -0.024(3) -0.001(3) -0.040(4)

_geom_special_details            
;
 All esds (except the esd in the dihedral angle between two l.s. planes)
 are estimated using the full covariance matrix.  The cell esds are taken
 into account individually in the estimation of esds in distances, angles
 and torsion angles; correlations between esds in cell parameters are only
 used when they are defined by crystal symmetry.  An approximate (isotropic)
 treatment of cell esds is used for estimating esds involving l.s. planes.
;
loop_
_geom_bond_atom_site_label_1
_geom_bond_atom_site_label_2
_geom_bond_distance
_geom_bond_site_symmetry_2
_geom_bond_publ_flag
F29 C23 1.376(6) . ?
F116 C114 1.337(6) . ?
F7 C1 1.361(6) . ?
F44 C41 1.342(8) . ?
F39 C37 1.358(7) . ?
F123 C117 1.366(6) . ?
F38 C37 1.314(7) . ?
F40 C37 1.334(7) . ?
F76 C71 1.359(9) . ?
F115 C114 1.337(10) . ?
F60 C59 1.333(8) . ?
F51 C45 1.360(7) . ?
F43 C41 1.317(7) . ?
F133 C131 1.328(8) . ?
F61 C59 1.319(8) . ?
F17 C15 1.324(8) . ?
F62 C59 1.302(8) . ?
F42 C41 1.301(7) . ?
F132 C131 1.322(8) . ?
F134 C131 1.329(8) . ?
F20 C19 1.315(7) . ?
F21 C19 1.316(7) . ?
F18 C15 1.307(8) . ?
C102 C103 1.392(10) . ?
C102 C98 1.493(10) . ?
C102 C107 1.389(10) . ?
C103 H103 0.9300 . ?
C103 C104 1.383(10) . ?
F22 C19 1.292(7) . ?
C98 C97 1.360(11) . ?
C98 C99 1.359(11) . ?
C121 C125 1.490(8) . ?
C121 C122 1.383(7) . ?
C121 C120 1.380(8) . ?
C105 H105 0.9300 . ?
C105 C104 1.381(10) . ?
C105 C106 1.381(11) . ?
C27 C31 1.469(8) . ?
C27 C26 1.381(8) . ?
C27 C28 1.388(7) . ?
C5 C9 1.488(8) . ?
C5 C6 1.411(8) . ?
C5 C4 1.409(8) . ?
F16 C15 1.285(8) . ?
C104 C114 1.485(11) . ?
F136 C135 1.322(11) . ?
C107 H107 0.9300 . ?
C107 C106 1.393(11) . ?
F112 C111 1.370(8) . ?
C10 H10 0.9300 . ?
C10 C9 1.399(7) . ?
C10 C11 1.394(8) . ?
F137 C135 1.282(10) . ?
C75 C74 1.370(10) . ?
C75 C78 1.482(11) . ?
C75 C2AA 1.388(10) . ?
C117 C118 1.374(8) . ?
C117 C122 1.360(8) . ?
C95 C96 1.360(11) . ?
C95 C94 1.361(11) . ?
C95 C101 1.509(11) . ?
C9 C14 1.380(7) . ?
C1 C6 1.364(8) . ?
C1 C2 1.377(8) . ?
C72 C71 1.361(11) . ?
C72 C73 1.400(11) . ?
C72 C77 1.503(11) . ?
C31 C36 1.399(7) . ?
C31 C32 1.408(8) . ?
C83 H83 0.9300 . ?
C83 C78 1.387(11) . ?
C83 C82 1.386(11) . ?
C125 C126 1.381(8) . ?
C125 C130 1.391(8) . ?
C74 H74 0.9300 . ?
C74 C73 1.375(11) . ?
C78 C79 1.413(11) . ?
C49 C53 1.502(8) . ?
C49 C50 1.388(8) . ?
C49 C48 1.381(8) . ?
C126 H126 0.9300 . ?
C126 C127 1.389(8) . ?
C6 H6 0.9300 . ?
F100 C94 1.349(10) . ?
C71 C2AA 1.370(11) . ?
C2 C3 1.375(8) . ?
C2 C8 1.512(8) . ?
C33 C32 1.384(8) . ?
C33 C41 1.503(8) . ?
C33 C34 1.375(8) . ?
C73 H73 0.9300 . ?
C106 C111 1.510(12) . ?
C106 C108 1.510(12) 6_557 ?
C106 C108 1.510(12) . ?
C36 H36 0.9300 . ?
C36 C35 1.385(8) . ?
C13 C14 1.373(8) . ?
C13 C12 1.381(8) . ?
C13 C15 1.487(8) . ?
C54 H54 0.9300 . ?
C54 C53 1.384(8) . ?
C54 C55 1.384(8) . ?
C11 C19 1.471(8) . ?
C11 C12 1.380(8) . ?
C127 C128 1.369(8) . ?
C127 C131 1.479(9) . ?
C32 H32 0.9300 . ?
C14 H14 0.9300 . ?
C23 C28 1.380(8) . ?
C23 C24 1.374(8) . ?
C26 H26 0.9300 . ?
C26 C25 1.376(8) . ?
C28 H28 0.9300 . ?
C12 H12 0.9300 . ?
C118 C119 1.390(8) . ?
C118 C124 1.502(8) . ?
C130 H130 0.9300 . ?
C130 C129 1.385(9) . ?
C53 C58 1.396(8) . ?
C55 C59 1.495(9) . ?
C55 C56 1.381(9) . ?
C114 F116 1.336(6) 6_557 ?
C77 H77A 0.9600 . ?
C77 H77B 0.9600 . ?
C77 H77C 0.9600 . ?
C128 H128 0.9300 . ?
C128 C129 1.377(9) . ?
C35 C37 1.479(8) . ?
C35 C34 1.389(8) . ?
C25 H25 0.9300 . ?
C25 C24 1.382(8) . ?
C96 H96 0.9300 . ?
C96 C97 1.378(11) . ?
C122 H122 0.9300 . ?
C24 C30 1.514(8) . ?
C4 H4 0.9300 . ?
C4 C3 1.376(8) . ?
C82 C84 1.492(13) . ?
C82 C81 1.379(13) . ?
C2AA H2AA 0.9300 . ?
C34 H34 0.9300 . ?
C3 H3 0.9300 . ?
C58 H58 0.9300 . ?
C58 C57 1.383(10) . ?
C50 H50 0.9300 . ?
C50 C45 1.361(8) . ?
C119 H119 0.9300 . ?
C119 C120 1.383(8) . ?
C124 H12A 0.9600 . ?
C124 H12B 0.9600 . ?
C124 H12C 0.9600 . ?
C120 H120 0.9300 . ?
C97 H97 0.9300 . ?
C48 H48 0.9300 . ?
C48 C47 1.376(9) . ?
C45 C46 1.380(8) . ?
C46 C47 1.358(8) . ?
C46 C52 1.501(9) . ?
C94 C99 1.365(12) . ?
C79 H79 0.9300 . ?
C79 C80 1.387(14) . ?
C8 H8A 0.9600 . ?
C8 H8B 0.9600 . ?
C8 H8C 0.9600 . ?
C84 F87 1.376(10) . ?
C84 F87 1.376(10) 6_557 ?
C84 F88 1.309(14) . ?
C84 F86 1.340(11) 6_557 ?
C84 F86 1.340(11) . ?
C84 F85 1.285(17) . ?
C47 H47 0.9300 . ?
C101 H10A 0.9600 . ?
C101 H10B 0.9600 . ?
C101 H10C 0.9600 . ?
F66 C63 1.325(4) . ?
C129 C135 1.492(10) . ?
F138 C135 1.310(10) . ?
C56 H56 0.9300 . ?
C56 C57 1.371(10) . ?
C30 H30A 0.9600 . ?
C30 H30B 0.9600 . ?
C30 H30C 0.9600 . ?
C57 C67 1.470(10) . ?
C57 C63 1.470(10) . ?
C99 H99 0.9300 . ?
F65 C63 1.326(4) . ?
C81 H81 0.9300 . ?
C81 C80 1.393(15) . ?
C111 F113 1.371(8) 6_557 ?
C111 F113 1.371(8) . ?
F64 C63 1.326(4) . ?
C52 H52A 0.9600 . ?
C52 H52B 0.9600 . ?
C52 H52C 0.9600 . ?
C80 C89 1.542(16) . ?
F93 C89 1.334(10) . ?
C89 F93 1.335(10) 6_557 ?
C89 F90 1.456(11) 6_557 ?
C89 F90 1.456(11) . ?
C89 F92 1.429(13) . ?
C89 F91 1.370(11) . ?
C89 F91 1.370(11) 6_557 ?
C67 F70 1.326(4) . ?
C67 F68 1.326(4) . ?
C67 F69 1.326(4) . ?
F90 F90 1.13(2) 6_557 ?
F109 F109 0.63(4) 6_557 ?
F109 C108 1.279(15) 6_557 ?
F109 C108 1.371(8) . ?
F110 F110 1.51(7) 6_557 ?
F110 C108 1.371(8) . ?
F110 C108 1.14(3) 6_557 ?
C108 F109 1.279(15) 6_557 ?
C108 F110 1.14(3) 6_557 ?
C108 C108 0.38(7) 6_557 ?

loop_
_geom_angle_atom_site_label_1
_geom_angle_atom_site_label_2
_geom_angle_atom_site_label_3
_geom_angle
_geom_angle_site_symmetry_1
_geom_angle_site_symmetry_3
_geom_angle_publ_flag
C103 C102 C98 122.7(7) . . ?
C107 C102 C103 117.6(7) . . ?
C107 C102 C98 119.6(7) . . ?
C102 C103 H103 119.3 . . ?
C104 C103 C102 121.4(7) . . ?
C104 C103 H103 119.3 . . ?
C97 C98 C102 122.1(7) . . ?
C99 C98 C102 121.7(7) . . ?
C99 C98 C97 116.2(8) . . ?
C122 C121 C125 122.1(5) . . ?
C120 C121 C125 120.7(5) . . ?
C120 C121 C122 117.3(5) . . ?
C104 C105 H105 120.8 . . ?
C106 C105 H105 120.8 . . ?
C106 C105 C104 118.4(8) . . ?
C26 C27 C31 121.0(5) . . ?
C26 C27 C28 117.7(6) . . ?
C28 C27 C31 121.2(5) . . ?
C6 C5 C9 122.1(5) . . ?
C4 C5 C9 121.0(5) . . ?
C4 C5 C6 116.9(5) . . ?
C103 C104 C114 122.1(7) . . ?
C105 C104 C103 120.8(7) . . ?
C105 C104 C114 117.2(7) . . ?
C102 C107 H107 119.7 . . ?
C102 C107 C106 120.6(8) . . ?
C106 C107 H107 119.7 . . ?
C9 C10 H10 119.8 . . ?
C11 C10 H10 119.8 . . ?
C11 C10 C9 120.4(5) . . ?
C74 C75 C78 123.4(7) . . ?
C74 C75 C2AA 116.7(7) . . ?
C2AA C75 C78 120.0(7) . . ?
F123 C117 C118 116.5(5) . . ?
C122 C117 F123 118.8(5) . . ?
C122 C117 C118 124.7(6) . . ?
C96 C95 C94 113.4(8) . . ?
C96 C95 C101 123.2(8) . . ?
C94 C95 C101 123.4(8) . . ?
C10 C9 C5 120.0(5) . . ?
C14 C9 C5 122.2(5) . . ?
C14 C9 C10 117.8(5) . . ?
F7 C1 C6 117.4(5) . . ?
F7 C1 C2 117.7(5) . . ?
C6 C1 C2 124.8(6) . . ?
C71 C72 C73 115.8(8) . . ?
C71 C72 C77 122.8(8) . . ?
C73 C72 C77 121.4(7) . . ?
C36 C31 C27 120.1(5) . . ?
C36 C31 C32 118.0(5) . . ?
C32 C31 C27 121.8(5) . . ?
C78 C83 H83 119.3 . . ?
C82 C83 H83 119.3 . . ?
C82 C83 C78 121.4(8) . . ?
C126 C125 C121 121.7(5) . . ?
C126 C125 C130 117.2(6) . . ?
C130 C125 C121 121.1(5) . . ?
C75 C74 H74 118.3 . . ?
C75 C74 C73 123.4(7) . . ?
C73 C74 H74 118.3 . . ?
C83 C78 C75 122.8(7) . . ?
C83 C78 C79 116.9(8) . . ?
C79 C78 C75 120.3(8) . . ?
C50 C49 C53 121.1(5) . . ?
C48 C49 C53 122.0(6) . . ?
C48 C49 C50 116.9(6) . . ?
C125 C126 H126 118.9 . . ?
C125 C126 C127 122.3(6) . . ?
C127 C126 H126 118.9 . . ?
C5 C6 H6 120.4 . . ?
C1 C6 C5 119.1(6) . . ?
C1 C6 H6 120.4 . . ?
F76 C71 C72 116.8(7) . . ?
F76 C71 C2AA 118.6(7) . . ?
C72 C71 C2AA 124.6(8) . . ?
C1 C2 C8 122.4(6) . . ?
C3 C2 C1 115.6(6) . . ?
C3 C2 C8 122.0(6) . . ?
C32 C33 C41 118.8(5) . . ?
C34 C33 C32 122.2(5) . . ?
C34 C33 C41 119.0(6) . . ?
C72 C73 H73 120.0 . . ?
C74 C73 C72 119.9(7) . . ?
C74 C73 H73 120.0 . . ?
C105 C106 C107 121.2(8) . . ?
C105 C106 C111 121.7(8) . . ?
C105 C106 C108 120.3(9) . . ?
C105 C106 C108 120.3(9) . 6_557 ?
C107 C106 C111 117.1(8) . . ?
C107 C106 C108 118.0(10) . 6_557 ?
C107 C106 C108 118.0(10) . . ?
C108 C106 C108 15(3) 6_557 . ?
C31 C36 H36 119.6 . . ?
C35 C36 C31 120.9(5) . . ?
C35 C36 H36 119.6 . . ?
C14 C13 C12 120.4(6) . . ?
C14 C13 C15 119.6(6) . . ?
C12 C13 C15 120.1(6) . . ?
C53 C54 H54 119.7 . . ?
C53 C54 C55 120.5(6) . . ?
C55 C54 H54 119.7 . . ?
C10 C11 C19 118.7(5) . . ?
C12 C11 C10 120.4(6) . . ?
C12 C11 C19 120.9(6) . . ?
C126 C127 C131 121.9(6) . . ?
C128 C127 C126 119.4(6) . . ?
C128 C127 C131 118.7(6) . . ?
C31 C32 H32 120.2 . . ?
C33 C32 C31 119.7(5) . . ?
C33 C32 H32 120.2 . . ?
C9 C14 H14 119.1 . . ?
C13 C14 C9 121.9(6) . . ?
C13 C14 H14 119.1 . . ?
F29 C23 C28 117.5(5) . . ?
C24 C23 F29 117.7(5) . . ?
C24 C23 C28 124.8(6) . . ?
C27 C26 H26 119.1 . . ?
C25 C26 C27 121.7(6) . . ?
C25 C26 H26 119.1 . . ?
C27 C28 H28 120.6 . . ?
C23 C28 C27 118.7(6) . . ?
C23 C28 H28 120.6 . . ?
F20 C19 F21 102.0(6) . . ?
F20 C19 C11 113.8(6) . . ?
F21 C19 C11 114.7(6) . . ?
F22 C19 F20 104.6(6) . . ?
F22 C19 F21 105.4(6) . . ?
F22 C19 C11 115.0(5) . . ?
C13 C12 C11 119.2(6) . . ?
C13 C12 H12 120.4 . . ?
C11 C12 H12 120.4 . . ?
C117 C118 C119 114.1(6) . . ?
C117 C118 C124 123.0(6) . . ?
C119 C118 C124 122.9(6) . . ?
C125 C130 H130 119.5 . . ?
C129 C130 C125 120.9(6) . . ?
C129 C130 H130 119.5 . . ?
C54 C53 C49 121.9(5) . . ?
C54 C53 C58 118.4(6) . . ?
C58 C53 C49 119.7(6) . . ?
C54 C55 C59 119.8(6) . . ?
C56 C55 C54 120.2(6) . . ?
C56 C55 C59 120.1(6) . . ?
F44 C41 C33 112.3(6) . . ?
F43 C41 F44 103.9(6) . . ?
F43 C41 C33 112.5(6) . . ?
F42 C41 F44 105.5(6) . . ?
F42 C41 F43 107.3(6) . . ?
F42 C41 C33 114.5(6) . . ?
F116 C114 F116 105.6(7) 6_557 . ?
F116 C114 C104 113.0(5) . . ?
F116 C114 C104 113.0(5) 6_557 . ?
F115 C114 F116 106.1(5) . 6_557 ?
F115 C114 F116 106.1(5) . . ?
F115 C114 C104 112.4(7) . . ?
C72 C77 H77A 109.5 . . ?
C72 C77 H77B 109.5 . . ?
C72 C77 H77C 109.5 . . ?
H77A C77 H77B 109.5 . . ?
H77A C77 H77C 109.5 . . ?
H77B C77 H77C 109.5 . . ?
C127 C128 H128 120.1 . . ?
C127 C128 C129 119.7(6) . . ?
C129 C128 H128 120.1 . . ?
C36 C35 C37 119.0(6) . . ?
C36 C35 C34 120.8(6) . . ?
C34 C35 C37 120.1(6) . . ?
C26 C25 H25 119.1 . . ?
C26 C25 C24 121.9(6) . . ?
C24 C25 H25 119.1 . . ?
C95 C96 H96 118.3 . . ?
C95 C96 C97 123.5(8) . . ?
C97 C96 H96 118.3 . . ?
C121 C122 H122 119.8 . . ?
C117 C122 C121 120.4(6) . . ?
C117 C122 H122 119.8 . . ?
C23 C24 C25 115.2(6) . . ?
C23 C24 C30 121.9(6) . . ?
C25 C24 C30 123.0(6) . . ?
F39 C37 C35 111.8(6) . . ?
F38 C37 F39 105.8(6) . . ?
F38 C37 F40 106.9(6) . . ?
F38 C37 C35 115.4(6) . . ?
F40 C37 F39 104.2(5) . . ?
F40 C37 C35 111.9(6) . . ?
C5 C4 H4 119.6 . . ?
C3 C4 C5 120.9(6) . . ?
C3 C4 H4 119.6 . . ?
C83 C82 C84 120.0(9) . . ?
C81 C82 C83 121.7(9) . . ?
C81 C82 C84 118.3(9) . . ?
C75 C2AA H2AA 120.2 . . ?
C71 C2AA C75 119.6(7) . . ?
C71 C2AA H2AA 120.2 . . ?
C33 C34 C35 118.3(6) . . ?
C33 C34 H34 120.8 . . ?
C35 C34 H34 120.8 . . ?
C2 C3 C4 122.6(6) . . ?
C2 C3 H3 118.7 . . ?
C4 C3 H3 118.7 . . ?
C53 C58 H58 119.5 . . ?
C57 C58 C53 120.9(7) . . ?
C57 C58 H58 119.5 . . ?
C49 C50 H50 120.0 . . ?
C45 C50 C49 119.9(6) . . ?
C45 C50 H50 120.0 . . ?
F17 C15 C13 111.3(6) . . ?
F18 C15 F17 103.5(6) . . ?
F18 C15 C13 114.0(6) . . ?
F16 C15 F17 105.8(7) . . ?
F16 C15 F18 108.3(7) . . ?
F16 C15 C13 113.1(6) . . ?
C118 C119 H119 118.5 . . ?
C120 C119 C118 122.9(6) . . ?
C120 C119 H119 118.5 . . ?
C118 C124 H12A 109.5 . . ?
C118 C124 H12B 109.5 . . ?
C118 C124 H12C 109.5 . . ?
H12A C124 H12B 109.5 . . ?
H12A C124 H12C 109.5 . . ?
H12B C124 H12C 109.5 . . ?
C121 C120 C119 120.7(6) . . ?
C121 C120 H120 119.7 . . ?
C119 C120 H120 119.7 . . ?
C98 C97 C96 121.4(8) . . ?
C98 C97 H97 119.3 . . ?
C96 C97 H97 119.3 . . ?
C49 C48 H48 119.7 . . ?
C47 C48 C49 120.5(6) . . ?
C47 C48 H48 119.7 . . ?
F51 C45 C50 118.0(6) . . ?
F51 C45 C46 117.4(6) . . ?
C50 C45 C46 124.6(6) . . ?
C45 C46 C52 121.6(6) . . ?
C47 C46 C45 114.0(6) . . ?
C47 C46 C52 124.4(6) . . ?
C95 C94 C99 124.6(9) . . ?
F100 C94 C95 116.5(8) . . ?
F100 C94 C99 119.0(8) . . ?
C78 C79 H79 119.4 . . ?
C80 C79 C78 121.2(9) . . ?
C80 C79 H79 119.4 . . ?
C2 C8 H8A 109.5 . . ?
C2 C8 H8B 109.5 . . ?
C2 C8 H8C 109.5 . . ?
H8A C8 H8B 109.5 . . ?
H8A C8 H8C 109.5 . . ?
H8B C8 H8C 109.5 . . ?
F87 C84 C82 113.6(6) . . ?
F87 C84 C82 113.6(6) 6_557 . ?
F87 C84 F87 97.9(11) 6_557 . ?
F88 C84 C82 119.5(11) . . ?
F88 C84 F87 104.9(7) . 6_557 ?
F88 C84 F87 104.9(7) . . ?
F86 C84 C82 107.6(7) . . ?
F86 C84 C82 107.6(7) 6_557 . ?
F86 C84 F86 106.0(12) 6_557 . ?
F85 C84 C82 113.4(11) . . ?
F85 C84 F86 111.0(8) . . ?
F85 C84 F86 111.0(8) . 6_557 ?
C48 C47 H47 118.0 . . ?
C46 C47 C48 124.0(6) . . ?
C46 C47 H47 118.0 . . ?
F60 C59 C55 111.5(6) . . ?
F61 C59 F60 103.7(6) . . ?
F61 C59 C55 111.7(6) . . ?
F62 C59 F60 106.1(6) . . ?
F62 C59 F61 108.8(7) . . ?
F62 C59 C55 114.4(6) . . ?
C95 C101 H10A 109.5 . . ?
C95 C101 H10B 109.5 . . ?
C95 C101 H10C 109.5 . . ?
H10A C101 H10B 109.5 . . ?
H10A C101 H10C 109.5 . . ?
H10B C101 H10C 109.5 . . ?
C130 C129 C135 119.4(7) . . ?
C128 C129 C130 120.5(6) . . ?
C128 C129 C135 120.1(7) . . ?
F133 C131 F134 104.3(6) . . ?
F133 C131 C127 113.1(7) . . ?
F132 C131 F133 105.8(6) . . ?
F132 C131 F134 107.2(7) . . ?
F132 C131 C127 113.6(6) . . ?
F134 C131 C127 112.1(6) . . ?
C55 C56 H56 119.9 . . ?
C57 C56 C55 120.2(6) . . ?
C57 C56 H56 119.9 . . ?
C24 C30 H30A 109.5 . . ?
C24 C30 H30B 109.5 . . ?
C24 C30 H30C 109.5 . . ?
H30A C30 H30B 109.5 . . ?
H30A C30 H30C 109.5 . . ?
H30B C30 H30C 109.5 . . ?
C58 C57 C67 111.4(8) . . ?
C58 C57 C63 126.8(8) . . ?
C56 C57 C58 119.7(6) . . ?
C56 C57 C67 128.5(8) . . ?
C56 C57 C63 113.4(7) . . ?
C98 C99 C94 121.0(8) . . ?
C98 C99 H99 119.5 . . ?
C94 C99 H99 119.5 . . ?
C82 C81 H81 121.0 . . ?
C82 C81 C80 118.0(9) . . ?
C80 C81 H81 121.0 . . ?
F112 C111 C106 111.1(8) . . ?
F112 C111 F113 90.5(7) . . ?
F112 C111 F113 90.5(7) . 6_557 ?
F113 C111 C106 109.5(5) . . ?
F113 C111 C106 109.5(5) 6_557 . ?
F113 C111 F113 137.6(13) . 6_557 ?
C46 C52 H52A 109.5 . . ?
C46 C52 H52B 109.5 . . ?
C46 C52 H52C 109.5 . . ?
H52A C52 H52B 109.5 . . ?
H52A C52 H52C 109.5 . . ?
H52B C52 H52C 109.5 . . ?
F136 C135 C129 111.8(9) . . ?
F137 C135 F136 102.6(8) . . ?
F137 C135 C129 115.6(7) . . ?
F137 C135 F138 110.1(10) . . ?
F138 C135 F136 103.1(8) . . ?
F138 C135 C129 112.5(8) . . ?
C79 C80 C81 120.8(10) . . ?
C79 C80 C89 118.8(11) . . ?
C81 C80 C89 120.3(10) . . ?
F93 C89 C80 115.5(8) 6_557 . ?
F93 C89 C80 115.5(8) . . ?
F93 C89 F93 126.1(16) . 6_557 ?
F93 C89 F92 87.7(8) . . ?
F93 C89 F92 87.7(8) 6_557 . ?
F90 C89 C80 104.4(9) . . ?
F90 C89 C80 104.4(9) 6_557 . ?
F90 C89 F90 45.5(10) . 6_557 ?
F92 C89 C80 113.6(10) . . ?
F91 C89 C80 105.0(8) 6_557 . ?
F91 C89 C80 105.0(8) . . ?
F91 C89 F90 86.6(8) . . ?
F91 C89 F90 128.6(10) 6_557 . ?
F91 C89 F90 128.6(10) . 6_557 ?
F91 C89 F90 86.5(8) 6_557 6_557 ?
F91 C89 F91 124.2(15) . 6_557 ?
F70 C67 C57 109.2(9) . . ?
F70 C67 F68 106.3(10) . . ?
F70 C67 F69 103.6(11) . . ?
F68 C67 C57 123.1(9) . . ?
F68 C67 F69 100.1(8) . . ?
F69 C67 C57 112.7(10) . . ?
F90 F90 C89 67.3(5) 6_557 . ?
F109 F109 C108 84.4(18) 6_557 6_557 ?
F109 F109 C108 68.3(17) 6_557 . ?
C108 F109 C108 16(3) 6_557 . ?
C108 F110 F110 60(3) 6_557 6_557 ?
C108 F110 F110 46.4(16) . 6_557 ?
C108 F110 C108 14(3) 6_557 . ?
F109 C108 C106 110.5(10) . . ?
F109 C108 C106 116.0(12) 6_557 . ?
F109 C108 F109 27.3(18) 6_557 . ?
F109 C108 F110 112(2) 6_557 . ?
F110 C108 C106 112(2) . . ?
F110 C108 C106 127(2) 6_557 . ?
F110 C108 F109 92(2) . . ?
F110 C108 F109 121.8(18) 6_557 . ?
F110 C108 F109 109(2) 6_557 6_557 ?
F110 C108 F110 73(4) 6_557 . ?
C108 C108 C106 82.7(13) 6_557 . ?
C108 C108 F109 95.6(18) 6_557 6_557 ?
C108 C108 F109 68.3(17) 6_557 . ?
C108 C108 F110 120(3) 6_557 6_557 ?
C108 C108 F110 46.4(16) 6_557 . ?
F66 C63 C57 109.4(8) . . ?
F66 C63 F65 100.7(9) . . ?
F66 C63 F64 107.4(9) . . ?
F65 C63 C57 119.5(8) . . ?
F64 C63 C57 113.8(7) . . ?
F64 C63 F65 104.9(7) . . ?

_shelx_res_file                  
;
TITL ail15_a.res in Pbcm
REM Old TITL ail15 in Pbcm #57
REM SHELXT solution in Pbcm
REM R1 0.348, Rweak 0.031, Alpha 0.082, Orientation as input
REM Formula found by SHELXT: C170 N4 O5 F49
CELL 0.71073 12.069 30.5791 36.0757 90 90 90
ZERR 40 0.0005 0.0011 0.002 0 0 0
LATT 1
SYMM -X,-Y,0.5+Z
SYMM -X,0.5+Y,0.5-Z
SYMM +X,0.5-Y,-Z
SFAC C H F
UNIT 600 360 281.81
DFIX 2.1 F70 F69
DFIX 2.1 F68 F69 F68 F70
DFIX 2.1 F65 F66
DFIX 2.1 F66 F64
DFIX 2.1 F64 F65
DFIX 2.1 F93 F92
SADI 0.002 C108 C106 C111 C106
SADI 0.002 F109 C108 F113 C111 F110 C108 F112 C111
SADI 0.002 C63 C57 C67 C57
SADI 0.002 F65 C63 F64 C63 F66 C63 F68 C67 F70 C67 F69 C67
SADI F93 C89 F91 C89 F92 C89 F90 C89
SIMU C111
SIMU 0.002 0.004 2 C108 C111
RIGU 0.002 0.002 F93 F92 F91 F90 C89 C80
RIGU F65 C63 F64 F66 C57
RIGU F70 C67 F69 F68 C57
RIGU 0.002 0.002 F112 F113 C108 C106
RIGU 0.001 0.001 C99 C98 C97 C96 C95 C94 F100
RIGU 0.001 0.001 F51 C45 C50 C49 C48 C47 C46 C52
RIGU 0.001 0.001 C84 F86 F85 F87 F88 C82
RIGU 0.001 0.001 C89 F90 F93 F91 F92 C80
RIGU 0.001 0.001 F113 F112 C108 C106
RIGU 0.001 0.001 F110 F109 C108 C106

L.S. 50
PLAN  20
BOND $H
list 4
fmap 2
acta
SHEL 100 0.85
OMIT 0 0 34
OMIT 0 0 36
OMIT 6 9 15
REM <olex2.extras>
REM <HklSrc "%.\\ail15.hkl">
REM </olex2.extras>

WGHT    0.161500    7.280700
FVAR       0.08430   0.43883   0.68789   0.55327   0.51478
F29   3    0.573927    0.557369    0.575485    11.00000    0.06156    0.04623 =
         0.09181    0.01330    0.00703    0.00146
F116  3   -0.646570    0.438501    0.720482    11.00000    0.04614    0.09301 =
         0.08568   -0.00335   -0.02406    0.00412
F7    3    0.091124    1.056929    0.568427    11.00000    0.05608    0.03692 =
         0.12056   -0.01202   -0.00955    0.00298
F44   3    1.122361    0.683723    0.504169    11.00000    0.05779    0.12498 =
         0.07092    0.00471    0.01469    0.03134
F39   3    0.771029    0.827498    0.541275    11.00000    0.09638    0.04604 =
         0.09976   -0.00304   -0.01136    0.01439
F123  3   -0.411144    0.560766    0.834870    11.00000    0.04957    0.03057 =
         0.16980    0.01419   -0.00827    0.00155
F38   3    0.944574    0.832353    0.551332    11.00000    0.07579    0.04082 =
         0.12692    0.00065    0.03008   -0.00871
F40   3    0.833877    0.819023    0.595812    11.00000    0.11840    0.05288 =
         0.06518   -0.02330    0.01853   -0.01092
F76   3   -0.408528    0.568226    0.750000    10.50000    0.04625    0.02554 =
         0.19588    0.00000    0.00000   -0.00261
F115  3   -0.580976    0.493259    0.750000    10.50000    0.03980    0.03947 =
         0.17173    0.00000    0.00000    0.01138
F60   3    0.342938    0.687737    0.615813    11.00000    0.08556    0.12563 =
         0.07872   -0.00043   -0.03362    0.00322
F51   3    0.914829    0.563147    0.661597    11.00000    0.04814    0.03616 =
         0.20041    0.00693    0.00958   -0.00524
F43   3    1.160396    0.692414    0.560306    11.00000    0.05086    0.12064 =
         0.11290   -0.04362   -0.02563    0.02000
F133  3    0.163141    0.435449    0.884203    11.00000    0.05872    0.13952 =
         0.10085   -0.01597   -0.02614   -0.00371
F61   3    0.326734    0.687058    0.673353    11.00000    0.05662    0.15768 =
         0.08809   -0.03501    0.01606   -0.00001
F17   3    0.353137    0.795046    0.593569    11.00000    0.14534    0.05579 =
         0.12074    0.04240    0.04340    0.02593
F62   3    0.404389    0.633722    0.645615    11.00000    0.04373    0.06578 =
         0.16832    0.00061   -0.01174   -0.00348
F42   3    1.082848    0.634282    0.542531    11.00000    0.05420    0.05028 =
         0.19844    0.00195    0.01972    0.01516
F132  3    0.096174    0.488988    0.854683    11.00000    0.04423    0.06538 =
         0.19510   -0.01126   -0.00159   -0.01061
F134  3    0.169072    0.435130    0.826073    11.00000    0.05960    0.14587 =
         0.10756   -0.04524    0.03411   -0.01826
F20   3    0.605497    0.967620    0.509129    11.00000    0.07968    0.14428 =
         0.09811    0.05834   -0.00944   -0.04214
F21   3    0.625945    0.974192    0.565079    11.00000    0.08847    0.13306 =
         0.12390   -0.05056    0.03437   -0.06612
F18   3    0.496508    0.788140    0.562846    11.00000    0.08876    0.04136 =
         0.22482    0.01081    0.01344    0.02361
C102  1   -0.274034    0.434203    0.750000    10.50000    0.03388    0.03701 =
         0.02393    0.00000    0.00000    0.00614
C103  1   -0.378156    0.453810    0.750000    10.50000    0.05065    0.02497 =
         0.02134    0.00000    0.00000    0.00998
AFIX  43
H103  2   -0.383227    0.484157    0.750000    10.50000   -1.20000
AFIX   0

F22   3    0.691579    0.920330    0.537919    11.00000    0.04146    0.06010 =
         0.29357    0.03115    0.01694    0.00817
C98   1   -0.168820    0.459893    0.750000    10.50000    0.03071    0.03285 =
         0.03584    0.00000    0.00000    0.00508
C121  1   -0.310742    0.450493    0.848872    11.00000    0.03380    0.03912 =
         0.03232   -0.00480   -0.00555   -0.00007
C105  1   -0.469654    0.384011    0.750000    10.50000    0.04527    0.03368 =
         0.04086    0.00000    0.00000   -0.00306
AFIX  43
H105  2   -0.534199    0.367399    0.750000    10.50000   -1.20000
AFIX   0

C27   1    0.671142    0.665574    0.550492    11.00000    0.03769    0.03175 =
         0.04327    0.00041    0.00109    0.00570
C5    1    0.194446    0.947308    0.552474    11.00000    0.03794    0.03504 =
         0.03258    0.00158   -0.00579   -0.00639
F16   3    0.341320    0.786292    0.536498    11.00000    0.23601    0.04044 =
         0.14430    0.00436   -0.08815   -0.03196
C104  1   -0.474222    0.429138    0.750000    10.50000    0.03382    0.03982 =
         0.03036    0.00000    0.00000   -0.00021
F136  3   -0.103650    0.292586    0.886003    11.00000    0.17000    0.06271 =
         0.16340    0.05457   -0.04636   -0.01746
C107  1   -0.269797    0.388821    0.750000    10.50000    0.04373    0.03968 =
         0.04286    0.00000    0.00000    0.00635
AFIX  43
H107  2   -0.201490    0.374746    0.750000    10.50000   -1.20000
AFIX   0
PART 1
F112  3   -0.455998    0.294867    0.750000    30.50000    0.09052    0.02563 =
         0.11550    0.00000    0.00000   -0.01517

PART 0
C10   1    0.400720    0.943831    0.546700    11.00000    0.04259    0.03177 =
         0.03406    0.00395    0.00001    0.00705
AFIX  43
H10   2    0.401584    0.974014    0.543549    11.00000   -1.20000
AFIX   0

F137  3   -0.197506    0.290547    0.839279    11.00000    0.17183    0.03882 =
         0.21160   -0.01871   -0.08230    0.00851
C75   1   -0.309560    0.679851    0.750000    10.50000    0.03509    0.02840 =
         0.03365    0.00000    0.00000   -0.00299
C117  1   -0.411587    0.516833    0.841657    11.00000    0.03974    0.03039 =
         0.05517   -0.00226   -0.00888   -0.00248
C95   1    0.030723    0.508883    0.750000    10.50000    0.02922    0.03739 =
         0.05221    0.00000    0.00000    0.00535
C9    1    0.300054    0.922190    0.552433    11.00000    0.03514    0.03670 =
         0.03305    0.00182    0.00134   -0.00730
C1    1    0.091286    1.013486    0.560236    11.00000    0.03879    0.03083 =
         0.06071    0.00083    0.00154   -0.00287
C72   1   -0.510687    0.632323    0.750000    10.50000    0.03523    0.03827 =
         0.04315    0.00000    0.00000   -0.00343
C31   1    0.773570    0.691539    0.549943    11.00000    0.03807    0.03499 =
         0.03791   -0.00141    0.00090    0.00517
C83   1   -0.100941    0.682681    0.750000    10.50000    0.03326    0.03932 =
         0.03295    0.00000    0.00000   -0.00315
AFIX  43
H83   2   -0.098764    0.652281    0.750000    10.50000   -1.20000
AFIX   0

C125  1   -0.204862    0.425469    0.850066    11.00000    0.04030    0.03872 =
         0.03282    0.00257    0.00012    0.00003
C74   1   -0.410608    0.700249    0.750000    10.50000    0.03355    0.02543 =
         0.04411    0.00000    0.00000    0.00491
AFIX  43
H74   2   -0.412215    0.730655    0.750000    10.50000   -1.20000
AFIX   0
C78   1   -0.202745    0.703750    0.750000    10.50000    0.04763    0.02490 =
         0.04555    0.00000    0.00000   -0.00585

C49   1    0.811311    0.673074    0.650511    11.00000    0.04509    0.03360 =
         0.04420   -0.00900   -0.00210   -0.01158
C126  1   -0.103414    0.446259    0.851870    11.00000    0.03882    0.03354 =
         0.03875   -0.00085   -0.00018    0.00218
AFIX  43
H126  2   -0.101542    0.476656    0.852434    11.00000   -1.20000
AFIX   0

C6    1    0.190715    0.992309    0.560989    11.00000    0.04271    0.03685 =
         0.04853    0.00542    0.00188   -0.00418
AFIX  43
H6    2    0.255216    1.007341    0.567039    11.00000   -1.20000
AFIX   0

F100  3   -0.075831    0.571408    0.750000    10.50000    0.03110    0.03290 =
         0.45286    0.00000    0.00000    0.00421
C71   1   -0.409558    0.612660    0.750000    10.50000    0.03321    0.02263 =
         0.08416    0.00000    0.00000    0.00489
C2    1   -0.008063    0.994538    0.550522    11.00000    0.03671    0.04854 =
         0.04476    0.00992    0.00494    0.00000
C33   1    0.972307    0.697933    0.544575    11.00000    0.04158    0.03744 =
         0.04188   -0.00851   -0.00433    0.00984
C73   1   -0.509809    0.678118    0.750000    10.50000    0.03255    0.04052 =
         0.05887    0.00000    0.00000    0.01375
AFIX  43
H73   2   -0.576219    0.693544    0.750000    10.50000   -1.20000
AFIX   0

C106  1   -0.366894    0.364168    0.750000    10.50000    0.04829    0.03074 =
         0.05996    0.00000    0.00000    0.00117
C36   1    0.769175    0.736861    0.555017    11.00000    0.04313    0.03295 =
         0.04153   -0.00373    0.00340    0.00322
AFIX  43
H36   2    0.701143    0.750358    0.558974    11.00000   -1.20000
AFIX   0

C13   1    0.400334    0.854362    0.556564    11.00000    0.04847    0.03252 =
         0.04874    0.00198    0.00512    0.00538
C54   1    0.602397    0.676234    0.648819    11.00000    0.05013    0.03565 =
         0.03375   -0.00119   -0.00380    0.00102
AFIX  43
H54   2    0.600506    0.646038    0.645813    11.00000   -1.20000
AFIX   0

C11   1    0.499733    0.920402    0.545686    11.00000    0.04493    0.03666 =
         0.04172   -0.00425   -0.00447   -0.00051
C127  1   -0.004086    0.423347    0.852871    11.00000    0.03952    0.04513 =
         0.04181   -0.00012   -0.00667    0.01076
C32   1    0.878172    0.672061    0.544840    11.00000    0.04597    0.03206 =
         0.03464    0.00158   -0.00362    0.00211
AFIX  43
H32   2    0.884000    0.641967    0.541663    11.00000   -1.20000
AFIX   0

C14   1    0.302814    0.877435    0.557341    11.00000    0.05012    0.03452 =
         0.04060    0.00384   -0.00093   -0.00976
AFIX  43
H14   2    0.236738    0.862496    0.561285    11.00000   -1.20000
AFIX   0

C23   1    0.571942    0.599882    0.563012    11.00000    0.04956    0.03001 =
         0.05086    0.00127    0.00759    0.00599
C26   1    0.571756    0.683236    0.538859    11.00000    0.05683    0.03794 =
         0.04045   -0.00147   -0.00319    0.00605
AFIX  43
H26   2    0.570413    0.711784    0.529983    11.00000   -1.20000
AFIX   0
C28   1    0.670666    0.622679    0.563034    11.00000    0.04601    0.03080 =
         0.04999   -0.00109   -0.00070    0.00910
AFIX  43
H28   2    0.735618    0.609537    0.571299    11.00000   -1.20000
AFIX   0

C19   1    0.603872    0.944425    0.539803    11.00000    0.04430    0.03393 =
         0.06793    0.00194   -0.00423    0.00525
C12   1    0.499794    0.875701    0.551000    11.00000    0.04576    0.03608 =
         0.04713    0.00073   -0.00293    0.01066
AFIX  43
H12   2    0.566006    0.860144    0.550837    11.00000   -1.20000
AFIX   0

C118  1   -0.513403    0.497824    0.847265    11.00000    0.03111    0.04338 =
         0.04863   -0.00085   -0.00887   -0.00140
C130  1   -0.204316    0.379997    0.849346    11.00000    0.05301    0.03878 =
         0.05474    0.00460   -0.00124    0.00103
AFIX  43
H130  2   -0.271015    0.364912    0.847569    11.00000   -1.20000
AFIX   0

C53   1    0.703294    0.697439    0.651773    11.00000    0.05915    0.03292 =
         0.03220    0.00041    0.00427   -0.00184
C55   1    0.504274    0.699589    0.650300    11.00000    0.05101    0.04332 =
         0.03511    0.00573   -0.00347    0.01202
C41   1    1.082907    0.676556    0.538418    11.00000    0.04564    0.04925 =
         0.05552   -0.00888   -0.00615   -0.00112
C114  1   -0.585818    0.449575    0.750000    10.50000    0.03640    0.04326 =
         0.07065    0.00000    0.00000   -0.00350
C77   1   -0.617445    0.607043    0.750000    10.50000    0.03613    0.03768 =
         0.07776    0.00000    0.00000    0.00037
PART -1
AFIX 137
H77A  2   -0.675039    0.624589    0.760755    10.50000   -1.50000
H77B  2   -0.608429    0.580771    0.764252    10.50000   -1.50000
H77C  2   -0.637076    0.599616    0.724993    10.50000   -1.50000
AFIX   0

PART 0
C128  1   -0.005918    0.378570    0.852688    11.00000    0.05687    0.05621 =
         0.04214    0.01145    0.00365    0.02613
AFIX  43
H128  2    0.060039    0.362877    0.853537    11.00000   -1.20000
AFIX   0

C35   1    0.864767    0.761900    0.554226    11.00000    0.05579    0.03043 =
         0.04649   -0.00165    0.00563    0.00516
C25   1    0.474617    0.659691    0.540057    11.00000    0.04533    0.05286 =
         0.05287   -0.00104   -0.00737    0.00815
AFIX  43
H25   2    0.409155    0.672975    0.532432    11.00000   -1.20000
AFIX   0

C96   1    0.028645    0.464422    0.750000    10.50000    0.03099    0.03781 =
         0.09760    0.00000    0.00000    0.00580
AFIX  43
H96   2    0.095832    0.449530    0.750000    10.50000   -1.20000
AFIX   0

C122  1   -0.313540    0.494922    0.841724    11.00000    0.03409    0.03175 =
         0.06557    0.00709   -0.00483   -0.00493
AFIX  43
H122  2   -0.248006    0.509891    0.836937    11.00000   -1.20000
AFIX   0

C24   1    0.471604    0.616876    0.552269    11.00000    0.04473    0.04465 =
         0.04015   -0.00681    0.00694   -0.00126
C37   1    0.856444    0.809586    0.560501    11.00000    0.04589    0.05498 =
         0.05645   -0.00772   -0.00198    0.00736
C4    1    0.093281    0.927086    0.543188    11.00000    0.04578    0.04026 =
         0.05382   -0.00607    0.00227   -0.00350
AFIX  43
H4    2    0.092068    0.897385    0.537657    11.00000   -1.20000
AFIX   0

C82   1   -0.002397    0.705967    0.750000    10.50000    0.04320    0.07526 =
         0.03967    0.00000    0.00000   -0.00350
C2AA  1   -0.310424    0.634466    0.750000    10.50000    0.02548    0.03295 =
         0.08574    0.00000    0.00000    0.00399
AFIX  43
H2AA  2   -0.244131    0.618962    0.750000    10.50000   -1.20000
AFIX   0

C34   1    0.967574    0.742606    0.548652    11.00000    0.04507    0.04852 =
         0.04140   -0.00030    0.01005   -0.00106
AFIX  43
H34   2    1.031629    0.759474    0.547701    11.00000   -1.20000
AFIX   0

C3    1   -0.003729    0.950686    0.542192    11.00000    0.04623    0.04776 =
         0.07071   -0.00565   -0.00637   -0.00735
AFIX  43
H3    2   -0.068907    0.936429    0.535630    11.00000   -1.20000
AFIX   0

C58   1    0.703376    0.742677    0.657060    11.00000    0.08425    0.04001 =
         0.03624    0.00214    0.00177   -0.01047
AFIX  43
H58   2    0.770305    0.757286    0.660206    11.00000   -1.20000
AFIX   0
C50   1    0.815764    0.628408    0.657194    11.00000    0.04470    0.03384 =
         0.07314   -0.00455    0.00639   -0.01013
AFIX  43
H50   2    0.751510    0.613187    0.663196    11.00000   -1.20000
AFIX   0

C15   1    0.398287    0.806080    0.561469    11.00000    0.07483    0.03609 =
         0.07256    0.00851   -0.00541   -0.00091
C119  1   -0.508988    0.453111    0.854051    11.00000    0.04190    0.05426 =
         0.06327    0.00941   -0.00556   -0.01379
AFIX  43
H119  2   -0.575023    0.438168    0.858061    11.00000   -1.20000
AFIX   0
C124  1   -0.619921    0.523208    0.846794    11.00000    0.03937    0.04923 =
         0.07635   -0.00572   -0.01178    0.00425
AFIX 137
H12A  2   -0.618563    0.544840    0.866074    11.00000   -1.50000
H12B  2   -0.680977    0.503649    0.850800    11.00000   -1.50000
H12C  2   -0.628311    0.537362    0.823208    11.00000   -1.50000
AFIX   0
C120  1   -0.410746    0.429861    0.855105    11.00000    0.04642    0.03943 =
         0.05872    0.01048   -0.00661   -0.00625
AFIX  43
H120  2   -0.412075    0.400021    0.860064    11.00000   -1.20000
AFIX   0

C97   1   -0.067703    0.440269    0.750000    10.50000    0.03090    0.03614 =
         0.10614    0.00000    0.00000    0.00639
AFIX  43
H97   2   -0.063511    0.409901    0.750000    10.50000   -1.20000
AFIX   0

C48   1    0.910193    0.693675    0.642402    11.00000    0.04677    0.04152 =
         0.06405    0.00004   -0.00267   -0.01505
AFIX  43
H48   2    0.911092    0.723636    0.637982    11.00000   -1.20000
AFIX   0
C45   1    0.914307    0.606908    0.654950    11.00000    0.04657    0.03459 =
         0.08862   -0.00959    0.00377   -0.00829
C46   1    1.014323    0.626422    0.646530    11.00000    0.04573    0.04636 =
         0.06325   -0.00711   -0.00316   -0.01245

C94   1   -0.071888    0.527309    0.750000    10.50000    0.02919    0.03415 =
         0.15279    0.00000    0.00000    0.00412
C79   1   -0.201220    0.749965    0.750000    10.50000    0.04886    0.03619 =
         0.09154    0.00000    0.00000    0.00109
AFIX  43
H79   2   -0.267853    0.765240    0.750000    10.50000   -1.20000
AFIX   0

C8    1   -0.115444    1.019977    0.549655    11.00000    0.04733    0.05044 =
         0.07047    0.00895    0.00428    0.00526
AFIX 137
H8A   2   -0.138457    1.026365    0.574546    11.00000   -1.50000
H8B   2   -0.171474    1.002898    0.537523    11.00000   -1.50000
H8C   2   -0.104586    1.046823    0.536345    11.00000   -1.50000
AFIX   0

C84   1    0.105624    0.682260    0.750000    10.50000    0.04309    0.08825 =
         0.06358    0.00000    0.00000    0.00368
C47   1    1.007413    0.670244    0.640808    11.00000    0.04561    0.04741 =
         0.07197   -0.00415   -0.00417   -0.01427
AFIX  43
H47   2    1.072390    0.685338    0.635486    11.00000   -1.20000
AFIX   0
C59   1    0.396133    0.676160    0.646662    11.00000    0.05015    0.07417 =
         0.05426   -0.00796   -0.00665    0.02032

C101  1    0.136601    0.535120    0.750000    10.50000    0.04690    0.05653 =
         0.08730    0.00000    0.00000   -0.00381
PART -1
AFIX 137
H10A  2    0.158825    0.540830    0.724912    10.50000   -1.50000
H10B  2    0.193706    0.518903    0.762418    10.50000   -1.50000
H10C  2    0.124639    0.562320    0.762671    10.50000   -1.50000
AFIX   0

PART 0
PART 1
F66   3    0.658714    0.829512    0.685787    41.00000    0.21012    0.04936 =
         0.19965   -0.03355   -0.03470    0.03471

PART 0
C129  1   -0.105818    0.356869    0.851240    11.00000    0.06259    0.03876 =
         0.06664    0.00942    0.00222    0.01492
F138  3   -0.021778    0.290621    0.835908    11.00000    0.20616    0.04013 =
         0.30432    0.02904    0.13335    0.04121
C131  1    0.104219    0.445888    0.854410    11.00000    0.03931    0.07170 =
         0.06855   -0.01645    0.00357    0.01380

C56   1    0.506193    0.744371    0.655157    11.00000    0.07830    0.05087 =
         0.04711    0.00054    0.01030    0.03433
AFIX  43
H56   2    0.440050    0.759865    0.656720    11.00000   -1.20000
AFIX   0

C30   1    0.366264    0.590052    0.553413    11.00000    0.04985    0.05444 =
         0.07235   -0.00202    0.00440    0.00292
AFIX 137
H30A  2    0.372489    0.565931    0.536509    11.00000   -1.50000
H30B  2    0.304587    0.608055    0.546378    11.00000   -1.50000
H30C  2    0.354903    0.579156    0.578079    11.00000   -1.50000
AFIX   0

C57   1    0.605298    0.766056    0.657682    11.00000    0.09806    0.02947 =
         0.06659   -0.00050    0.01275    0.01367
C99   1   -0.168866    0.504333    0.750000    10.50000    0.02828    0.03328 =
         0.13917    0.00000    0.00000    0.00517
AFIX  43
H99   2   -0.235932    0.519310    0.750000    10.50000   -1.20000
AFIX   0

PART 1
F65   3    0.496816    0.830970    0.669477    41.00000    0.14595    0.02011 =
         0.12169    0.01363    0.05715    0.03582

PART 0
C81   1   -0.000918    0.751046    0.750000    10.50000    0.06469    0.06167 =
         0.07968    0.00000    0.00000   -0.03681
AFIX  43
H81   2    0.065637    0.766374    0.750000    10.50000   -1.20000
AFIX   0
PART 1
F87   3    0.116621    0.653021    0.721239   -21.00000    0.05553    0.09921 =
         0.06957   -0.00789   -0.00241    0.01357

C111  1   -0.354588    0.315024    0.750000    30.50000    0.05633    0.03179 =
         0.08602    0.00000    0.00000    0.00189
F64   3    0.619307    0.834063    0.628155    41.00000    0.11452    0.02119 =
         0.12362    0.01008    0.04780    0.00409
PART 0
C52   1    1.119843    0.600537    0.644682    11.00000    0.05141    0.06417 =
         0.11026    0.00281    0.00654   -0.00190
AFIX 137
H52A  2    1.139778    0.590926    0.669122    11.00000   -1.50000
H52B  2    1.177920    0.618554    0.634813    11.00000   -1.50000
H52C  2    1.109321    0.575577    0.628931    11.00000   -1.50000
AFIX   0

C135  1   -0.108649    0.308091    0.851844    11.00000    0.06838    0.05018 =
         0.14471    0.01403   -0.00690    0.01644
C80   1   -0.102156    0.772949    0.750000    10.50000    0.08308    0.05129 =
         0.14833    0.00000    0.00000   -0.02922
PART 1
F93   3   -0.091253    0.842275    0.782975    51.00000    0.13059    0.07800 =
         0.21231   -0.02611   -0.02389   -0.00002

F113  3   -0.335251    0.300741    0.785431    31.00000    0.19963    0.05454 =
         0.16403    0.04866   -0.08118   -0.01948
F88   3    0.198179    0.704567    0.750000   -20.50000    0.04839    0.10120 =
         0.09487    0.00000    0.00000   -0.00249
PART 0
C89   1   -0.105765    0.823347    0.750000    10.50000    0.09647    0.04451 =
         0.19515    0.00000    0.00000   -0.03061

PART 2
C67   1    0.624984    0.812551    0.665644   -41.00000    0.13340    0.02956 =
         0.13476   -0.01829    0.05845   -0.00050

F86   3    0.163049    0.695775    0.720344    21.00000    0.05779    0.09971 =
         0.07605    0.00408    0.01482    0.00804
F85   3    0.095123    0.640458    0.750000    20.50000    0.05777    0.08849 =
         0.09431    0.00000    0.00000    0.00391
F90   3    0.000432    0.836412    0.765599   -51.00000    0.09501    0.06429 =
         0.20284   -0.01357    0.00137   -0.03304
PART 0
PART 1
F92   3   -0.215557    0.840848    0.750000    50.50000    0.10744    0.06563 =
         0.18258    0.00000    0.00000   -0.01716

PART 0
PART 2
F109  3   -0.258639    0.300384    0.758766   -31.00000    0.05736    0.03380 =
         0.09082    0.00334   -0.00083    0.00452
F110  3   -0.416533    0.292878    0.770885   -30.50000    0.05608    0.03504 =
         0.08894    0.00554    0.00011    0.00321
C108  1   -0.357108    0.315333    0.744695   -30.50000    0.05633    0.03065 =
         0.08538   -0.00045    0.00010    0.00246

PART 0
PART 1
C63   1    0.593186    0.813838    0.659464    41.00000    0.13406    0.02871 =
         0.12082   -0.00129    0.03437    0.01920
PART 0
PART 2
F70   3    0.545665    0.836260    0.650084   -41.00000    0.19705    0.04158 =
         0.25831   -0.00821   -0.00813    0.01921
F68   3    0.719603    0.832597    0.657930   -41.00000    0.13752    0.02531 =
         0.11335   -0.01802    0.07664   -0.01819
F69   3    0.615996    0.821883    0.701405   -41.00000    0.10631    0.05437 =
         0.13363   -0.03343    0.07296   -0.02490

F91   3   -0.150826    0.834426    0.783575   -51.00000    0.08766    0.07132 =
         0.20289   -0.02438   -0.00065   -0.04039
HKLF 4

REM  ail15_a.res in Pbcm
REM R1 =  0.1041 for    4828 Fo > 4sig(Fo)  and  0.2122 for all   11520 data
REM   1151 parameters refined using    285 restraints

END

WGHT      0.1633      7.0383

REM Highest difference peak  0.819,  deepest hole -0.605,  1-sigma level  0.082
Q1    1  -0.1512  0.8400  0.7500  10.50000  0.05    0.59
Q2    1  -0.1242  0.2970  0.8087  11.00000  0.05    0.55
Q3    1   0.1626  0.6717  0.7198  11.00000  0.05    0.54
Q4    1   0.6607  0.9365  0.5682  11.00000  0.05    0.53
Q5    1  -0.2028  0.4499  0.7500  10.50000  0.05    0.50
Q6    1   0.5906  0.9882  0.5377  11.00000  0.05    0.47
Q7    1   0.0832  0.6401  0.7263  11.00000  0.05    0.44
Q8    1   0.1770  0.7112  0.7247  11.00000  0.05    0.43
Q9    1   0.6622  0.9360  0.5105  11.00000  0.05    0.43
Q10   1   0.0039  0.4492  0.7500  10.50000  0.05    0.42
Q11   1  -0.1522  0.8217  0.8077  11.00000  0.05    0.40
Q12   1  -0.0840  0.4295  0.7500  10.50000  0.05    0.39
Q13   1  -0.0979  0.9231  0.5362  11.00000  0.05    0.38
Q14   1  -0.5639  0.3664  0.7500  10.50000  0.05    0.38
Q15   1   0.3584  0.6518  0.6769  11.00000  0.05    0.37
Q16   1  -0.2727  0.7773  0.7500  10.50000  0.05    0.37
Q17   1  -0.3028  0.3824  0.7500  10.50000  0.05    0.37
Q18   1   0.2783  0.7882  0.5680  11.00000  0.05    0.35
Q19   1   0.9138  0.5697  0.6446  11.00000  0.05    0.34
Q20   1  -0.6189  0.5700  0.7500  10.50000  0.05    0.33
;
_shelx_res_checksum              96483
_olex2_date_sample_data_collection 2016-11-01
_olex2_submission_special_instructions 'No special instructions were received'
_oxdiff_exptl_absorpt_empirical_details 
;
Empirical correction (ABSPACK) includes:
- Absorption correction using spherical harmonics
- Frame scaling
;
_oxdiff_exptl_absorpt_empirical_full_max 1.565
_oxdiff_exptl_absorpt_empirical_full_min 0.720
# start Validation Reply Form
_vrf_PLAT910_ail15               
;
PROBLEM: Missing # of FCF Reflection(s) Below Theta(Min) 30 Note 
RESPONSE: 

Reduction of beam stop mask did not yield significant
          improvement. Most of those missing strong reflections 
          appeared to be very strong and were treated as overflows.
;
####################################################################### 
# 
# This file contains crystal structure data downloaded from the 
# Cambridge Structural Database (CSD) hosted by the Cambridge 
# Crystallographic Data Centre (CCDC).
# 
# Full information about CCDC data access policies and citation 
# guidelines are available at http://www.ccdc.cam.ac.uk/access/V1 
# 
# Audit and citation data items may have been added by the CCDC. 
# Please retain this information to preserve the provenance of 
# this file and to allow appropriate attribution of the data. 
# 
#######################################################################

data_s4639a
_database_code_depnum_ccdc_archive 'CCDC 1549121'
_audit_update_record             
;
2017-10-23 deposited with the CCDC.
2018-07-25 downloaded from the CCDC.
;
_audit_creation_date             2017-03-03
_audit_creation_method           
;
Olex2 1.2
(compiled 2017.03.02 svn.r3394 for OlexSys, GUI svn.r5324)
;
_shelxl_version_number           2014/6
_chemical_name_common            ?
_chemical_name_systematic        ?
_chemical_formula_moiety         'C15 H12 F2 O2'
_chemical_formula_sum            'C15 H12 F2 O2'
_chemical_formula_weight         262.25
_chemical_melting_point          ?
loop_
_atom_type_symbol
_atom_type_description
_atom_type_scat_dispersion_real
_atom_type_scat_dispersion_imag
_atom_type_scat_source
C C 0.0033 0.0016 'International Tables Vol C Tables 4.2.6.8 and 6.1.1.4'
H H 0.0000 0.0000 'International Tables Vol C Tables 4.2.6.8 and 6.1.1.4'
F F 0.0171 0.0103 'International Tables Vol C Tables 4.2.6.8 and 6.1.1.4'
O O 0.0106 0.0060 'International Tables Vol C Tables 4.2.6.8 and 6.1.1.4'

_shelx_space_group_comment       
;
The symmetry employed for this shelxl refinement is uniquely defined
by the following loop, which should always be used as a source of
symmetry information in preference to the above space-group names.
They are only intended as comments.
;
_space_group_crystal_system      monoclinic
_space_group_IT_number           14
_space_group_name_H-M_alt        'P 1 21/c 1'
_space_group_name_Hall           '-P 2ybc'
loop_
_space_group_symop_operation_xyz
'x, y, z'
'-x, y+1/2, -z+1/2'
'-x, -y, -z'
'x, -y-1/2, z-1/2'

_cell_length_a                   13.442(2)
_cell_length_b                   13.4424(16)
_cell_length_c                   7.0546(10)
_cell_angle_alpha                90
_cell_angle_beta                 93.892(14)
_cell_angle_gamma                90
_cell_volume                     1271.8(3)
_cell_formula_units_Z            4
_cell_measurement_reflns_used    832
_cell_measurement_temperature    149.9(4)
_cell_measurement_theta_max      22.7750
_cell_measurement_theta_min      3.6810
_shelx_estimated_absorpt_T_max   ?
_shelx_estimated_absorpt_T_min   ?
_exptl_absorpt_coefficient_mu    0.109
_exptl_absorpt_correction_T_max  1.00000
_exptl_absorpt_correction_T_min  0.28271
_exptl_absorpt_correction_type   multi-scan
_exptl_absorpt_process_details   
;
CrysAlisPro 1.171.38.46 (Rigaku Oxford Diffraction, 2015)
Empirical absorption correction using spherical harmonics,
 implemented in SCALE3 ABSPACK scaling algorithm.
;
_exptl_absorpt_special_details   ?
_exptl_crystal_colour            'clear light colourless'
_exptl_crystal_colour_lustre     clear
_exptl_crystal_colour_modifier   light
_exptl_crystal_colour_primary    colourless
_exptl_crystal_density_diffrn    1.370
_exptl_crystal_density_meas      ?
_exptl_crystal_density_method    ?
_exptl_crystal_description       needle
_exptl_crystal_F_000             544
_exptl_crystal_size_max          0.35
_exptl_crystal_size_mid          0.1
_exptl_crystal_size_min          0.1
_exptl_transmission_factor_max   ?
_exptl_transmission_factor_min   ?
_diffrn_reflns_av_R_equivalents  0.0566
_diffrn_reflns_av_unetI/netI     0.1117
_diffrn_reflns_Laue_measured_fraction_full 0.998
_diffrn_reflns_Laue_measured_fraction_max 0.998
_diffrn_reflns_limit_h_max       16
_diffrn_reflns_limit_h_min       -14
_diffrn_reflns_limit_k_max       10
_diffrn_reflns_limit_k_min       -16
_diffrn_reflns_limit_l_max       8
_diffrn_reflns_limit_l_min       -8
_diffrn_reflns_number            4604
_diffrn_reflns_point_group_measured_fraction_full 0.998
_diffrn_reflns_point_group_measured_fraction_max 0.998
_diffrn_reflns_theta_full        25.242
_diffrn_reflns_theta_max         25.343
_diffrn_reflns_theta_min         3.267
_diffrn_ambient_environment      N~2~
_diffrn_ambient_temperature      149.9(4)
_diffrn_detector                 'CCD plate'
_diffrn_detector_area_resol_mean 8.0714
_diffrn_detector_type            Eos
_diffrn_measured_fraction_theta_full 0.998
_diffrn_measured_fraction_theta_max 0.998
_diffrn_measurement_details      
;
List of Runs (angles in degrees, time in seconds):

  # Type    Start    End  Width  t~exp~   \w     \q     \k     \f   Frames
#--------------------------------------------------------------------------
  1  \w    -11.00  25.00   1.00   40.00    --  -18.77 -99.00-150.00   36
  2  \w    -18.00  40.00   1.00   40.00    --   20.18 -57.00 120.00   58
  3  \w    -52.00  76.00   1.00   40.00    --   20.18   0.00 150.00  128
;
_diffrn_measurement_device       'four-circle diffractometer'
_diffrn_measurement_device_type  'SuperNova, Single source at offset, Eos'
_diffrn_measurement_method       '\w scans'
_diffrn_orient_matrix_type       
'CrysAlisPro convention (1999,Acta A55,543-557)'
_diffrn_orient_matrix_UB_11      0.0012941000
_diffrn_orient_matrix_UB_12      0.0495829000
_diffrn_orient_matrix_UB_13      -0.0342145000
_diffrn_orient_matrix_UB_21      -0.0524048000
_diffrn_orient_matrix_UB_22      0.0035518000
_diffrn_orient_matrix_UB_23      0.0045047000
_diffrn_orient_matrix_UB_31      0.0067952000
_diffrn_orient_matrix_UB_32      0.0177307000
_diffrn_orient_matrix_UB_33      0.0947203000
_diffrn_radiation_monochromator  mirror
_diffrn_radiation_probe          x-ray
_diffrn_radiation_type           MoK\a
_diffrn_radiation_wavelength     0.71073
_diffrn_source                   'micro-focus sealed X-ray tube'
_diffrn_source_type              'SuperNova (Mo) X-ray Source'
_reflns_Friedel_coverage         0.000
_reflns_Friedel_fraction_full    .
_reflns_Friedel_fraction_max     .
_reflns_number_gt                1256
_reflns_number_total             2332
_reflns_odcompleteness_completeness 99.74
_reflns_odcompleteness_iscentric 1
_reflns_odcompleteness_theta     26.32
_reflns_special_details          
;
 Reflections were merged by SHELXL according to the crystal
 class for the calculation of statistics and refinement.
 
 _reflns_Friedel_fraction is defined as the number of unique
 Friedel pairs measured divided by the number that would be
 possible theoretically, ignoring centric projections and
 systematic absences.
;
_reflns_threshold_expression     'I > 2\s(I)'
_computing_cell_refinement       'CrysAlisPro 1.171.38.46 (Rigaku OD, 2015)'
_computing_data_collection       'CrysAlisPro 1.171.38.46 (Rigaku OD, 2015)'
_computing_data_reduction        'CrysAlisPro 1.171.38.46 (Rigaku OD, 2015)'
_computing_molecular_graphics    'Olex2 (Dolomanov et al., 2009)'
_computing_publication_material  'Olex2 (Dolomanov et al., 2009)'
_computing_structure_refinement  'ShelXL (Sheldrick, 2015)'
_computing_structure_solution    'ShelXT (Sheldrick, 2015)'
_refine_diff_density_max         0.230
_refine_diff_density_min         -0.276
_refine_diff_density_rms         0.061
_refine_ls_extinction_coef       .
_refine_ls_extinction_method     none
_refine_ls_goodness_of_fit_ref   1.016
_refine_ls_hydrogen_treatment    constr
_refine_ls_matrix_type           full
_refine_ls_number_parameters     174
_refine_ls_number_reflns         2332
_refine_ls_number_restraints     0
_refine_ls_R_factor_all          0.1303
_refine_ls_R_factor_gt           0.0661
_refine_ls_restrained_S_all      1.016
_refine_ls_shift/su_max          0.001
_refine_ls_shift/su_mean         0.000
_refine_ls_structure_factor_coef Fsqd
_refine_ls_weighting_details     
'w=1/[\s^2^(Fo^2^)+(0.0487P)^2^] where P=(Fo^2^+2Fc^2^)/3'
_refine_ls_weighting_scheme      calc
_refine_ls_wR_factor_gt          0.1292
_refine_ls_wR_factor_ref         0.1633
_refine_special_details          ?
_olex2_refinement_description    
;
1. Fixed Uiso
 At 1.2 times of:
  All C(H) groups
 At 1.5 times of:
  All C(H,H,H) groups
2.a Aromatic/amide H refined with riding coordinates:
 C008(H008), C009(H009), C00A(H00A), C00B(H00B), C00D(H00D), C00G(H00G)
2.b Idealised Me refined as rotating group:
 C00I(H00C,H00E,H00F), C00J(H00H,H00I,H00J)
;
_atom_sites_solution_hydrogens   geom
_atom_sites_solution_primary     dual
_atom_sites_solution_secondary   ?
loop_
_atom_site_label
_atom_site_type_symbol
_atom_site_fract_x
_atom_site_fract_y
_atom_site_fract_z
_atom_site_U_iso_or_equiv
_atom_site_adp_type
_atom_site_occupancy
_atom_site_site_symmetry_order
_atom_site_calc_flag
_atom_site_refinement_flags_posn
_atom_site_refinement_flags_adp
_atom_site_refinement_flags_occupancy
_atom_site_disorder_assembly
_atom_site_disorder_group
F001 F 0.11777(17) 0.32275(15) 0.2127(3) 0.0527(7) Uani 1 1 d . . . . .
F002 F 0.07605(17) 0.36287(17) 0.4885(3) 0.0543(7) Uani 1 1 d . . . . .
O003 O 0.20058(18) 0.44386(17) 0.3673(3) 0.0351(7) Uani 1 1 d . . . . .
O004 O 0.04156(19) 0.46748(18) 0.2484(3) 0.0395(7) Uani 1 1 d . . . . .
C005 C 0.1910(3) 0.5423(2) 0.3045(4) 0.0269(8) Uani 1 1 d . . . . .
C006 C 0.3020(3) 0.7930(3) 0.2463(4) 0.0277(8) Uani 1 1 d . . . . .
C007 C 0.2301(3) 0.7088(3) 0.2422(4) 0.0280(8) Uani 1 1 d . . . . .
C008 C 0.1312(3) 0.7230(3) 0.1722(4) 0.0304(9) Uani 1 1 d . . . . .
H008 H 0.1116 0.7856 0.1278 0.036 Uiso 1 1 calc R . . . .
C009 C 0.3992(3) 0.7782(3) 0.1956(4) 0.0314(9) Uani 1 1 d . . . . .
H009 H 0.4191 0.7149 0.1609 0.038 Uiso 1 1 calc R . . . .
C00A C 0.0616(3) 0.6469(3) 0.1666(4) 0.0322(9) Uani 1 1 d . . . . .
H00A H -0.0038 0.6569 0.1191 0.039 Uiso 1 1 calc R . . . .
C00B C 0.2609(3) 0.6152(2) 0.3120(4) 0.0272(9) Uani 1 1 d . . . . .
H00B H 0.3259 0.6038 0.3608 0.033 Uiso 1 1 calc R . . . .
C00C C 0.4671(3) 0.8562(3) 0.1958(5) 0.0347(9) Uani 1 1 d . . . . .
C00D C 0.2733(3) 0.8883(3) 0.3004(4) 0.0347(10) Uani 1 1 d . . . . .
H00D H 0.2086 0.8989 0.3346 0.042 Uiso 1 1 calc R . . . .
C00E C 0.0940(3) 0.5564(3) 0.2346(5) 0.0308(9) Uani 1 1 d . . . . .
C00F C 0.1091(3) 0.4011(3) 0.3286(5) 0.0398(10) Uani 1 1 d . . . . .
C00G C 0.4365(3) 0.9499(3) 0.2510(5) 0.0411(11) Uani 1 1 d . . . . .
H00G H 0.4815 1.0025 0.2527 0.049 Uiso 1 1 calc R . . . .
C00H C 0.3397(3) 0.9671(3) 0.3040(5) 0.0385(10) Uani 1 1 d . . . . .
C00I C 0.5706(3) 0.8395(3) 0.1320(5) 0.0508(12) Uani 1 1 d . . . . .
H00C H 0.6122 0.8122 0.2351 0.076 Uiso 1 1 calc GR . . . .
H00E H 0.5979 0.9017 0.0935 0.076 Uiso 1 1 calc GR . . . .
H00F H 0.5675 0.7940 0.0269 0.076 Uiso 1 1 calc GR . . . .
C00J C 0.3078(4) 1.0699(3) 0.3619(5) 0.0598(14) Uani 1 1 d . . . . .
H00H H 0.3061 1.1133 0.2538 0.090 Uiso 1 1 calc GR . . . .
H00I H 0.3543 1.0951 0.4595 0.090 Uiso 1 1 calc GR . . . .
H00J H 0.2426 1.0664 0.4094 0.090 Uiso 1 1 calc GR . . . .

loop_
_atom_site_aniso_label
_atom_site_aniso_U_11
_atom_site_aniso_U_22
_atom_site_aniso_U_33
_atom_site_aniso_U_23
_atom_site_aniso_U_13
_atom_site_aniso_U_12
F001 0.0556(17) 0.0311(12) 0.0702(15) -0.0136(11) -0.0052(12) -0.0017(13)
F002 0.0470(15) 0.0557(15) 0.0615(14) 0.0154(12) 0.0135(11) -0.0120(14)
O003 0.0298(15) 0.0234(13) 0.0517(16) 0.0023(11) -0.0008(12) -0.0047(13)
O004 0.0322(16) 0.0278(15) 0.0577(17) 0.0020(12) -0.0029(13) -0.0045(14)
C005 0.031(2) 0.0193(19) 0.0303(19) 0.0010(15) -0.0010(16) 0.0005(18)
C006 0.034(2) 0.026(2) 0.0229(18) 0.0011(15) 0.0013(15) -0.0020(19)
C007 0.033(2) 0.0239(19) 0.0267(19) -0.0032(15) 0.0004(16) -0.0018(19)
C008 0.033(2) 0.028(2) 0.030(2) 0.0003(16) 0.0048(16) 0.004(2)
C009 0.037(2) 0.027(2) 0.030(2) 0.0030(15) -0.0037(17) -0.004(2)
C00A 0.022(2) 0.035(2) 0.039(2) -0.0006(17) -0.0013(16) 0.0029(19)
C00B 0.026(2) 0.030(2) 0.0251(19) -0.0038(15) 0.0014(15) 0.0010(18)
C00C 0.033(2) 0.034(2) 0.036(2) 0.0067(17) -0.0028(17) -0.013(2)
C00D 0.047(3) 0.028(2) 0.029(2) -0.0006(16) 0.0029(17) -0.002(2)
C00E 0.029(2) 0.029(2) 0.035(2) -0.0044(16) 0.0059(16) -0.0059(19)
C00F 0.040(3) 0.029(2) 0.050(2) -0.0017(19) 0.005(2) -0.011(2)
C00G 0.055(3) 0.035(2) 0.033(2) 0.0032(17) -0.0011(19) -0.021(2)
C00H 0.059(3) 0.027(2) 0.029(2) 0.0000(17) 0.0037(19) -0.008(2)
C00I 0.038(3) 0.046(3) 0.067(3) 0.009(2) -0.002(2) -0.013(2)
C00J 0.094(4) 0.035(2) 0.052(3) -0.009(2) 0.017(2) -0.013(3)

_geom_special_details            
;
 All esds (except the esd in the dihedral angle between two l.s. planes)
 are estimated using the full covariance matrix.  The cell esds are taken
 into account individually in the estimation of esds in distances, angles
 and torsion angles; correlations between esds in cell parameters are only
 used when they are defined by crystal symmetry.  An approximate (isotropic)
 treatment of cell esds is used for estimating esds involving l.s. planes.
;
loop_
_geom_bond_atom_site_label_1
_geom_bond_atom_site_label_2
_geom_bond_distance
_geom_bond_site_symmetry_2
_geom_bond_publ_flag
F001 C00F 1.343(4) . ?
F002 C00F 1.342(4) . ?
O003 C005 1.398(4) . ?
O003 C00F 1.368(4) . ?
O004 C00E 1.395(4) . ?
O004 C00F 1.368(4) . ?
C005 C00B 1.357(4) . ?
C005 C00E 1.375(5) . ?
C006 C007 1.486(5) . ?
C006 C009 1.393(5) . ?
C006 C00D 1.399(5) . ?
C007 C008 1.399(5) . ?
C007 C00B 1.403(4) . ?
C008 H008 0.9300 . ?
C008 C00A 1.385(4) . ?
C009 H009 0.9300 . ?
C009 C00C 1.390(4) . ?
C00A H00A 0.9300 . ?
C00A C00E 1.368(5) . ?
C00B H00B 0.9300 . ?
C00C C00G 1.390(5) . ?
C00C C00I 1.508(5) . ?
C00D H00D 0.9300 . ?
C00D C00H 1.384(5) . ?
C00G H00G 0.9300 . ?
C00G C00H 1.397(5) . ?
C00H C00J 1.511(5) . ?
C00I H00C 0.9600 . ?
C00I H00E 0.9600 . ?
C00I H00F 0.9600 . ?
C00J H00H 0.9600 . ?
C00J H00I 0.9600 . ?
C00J H00J 0.9600 . ?

loop_
_geom_angle_atom_site_label_1
_geom_angle_atom_site_label_2
_geom_angle_atom_site_label_3
_geom_angle
_geom_angle_site_symmetry_1
_geom_angle_site_symmetry_3
_geom_angle_publ_flag
C00F O003 C005 105.8(3) . . ?
C00F O004 C00E 105.3(3) . . ?
C00B C005 O003 128.5(3) . . ?
C00B C005 C00E 123.5(3) . . ?
C00E C005 O003 108.0(3) . . ?
C009 C006 C007 120.5(3) . . ?
C009 C006 C00D 118.8(4) . . ?
C00D C006 C007 120.8(3) . . ?
C008 C007 C006 120.3(3) . . ?
C008 C007 C00B 119.8(3) . . ?
C00B C007 C006 120.0(3) . . ?
C007 C008 H008 118.9 . . ?
C00A C008 C007 122.3(3) . . ?
C00A C008 H008 118.9 . . ?
C006 C009 H009 119.3 . . ?
C00C C009 C006 121.3(3) . . ?
C00C C009 H009 119.3 . . ?
C008 C00A H00A 121.7 . . ?
C00E C00A C008 116.6(3) . . ?
C00E C00A H00A 121.7 . . ?
C005 C00B C007 116.5(3) . . ?
C005 C00B H00B 121.7 . . ?
C007 C00B H00B 121.7 . . ?
C009 C00C C00G 118.6(4) . . ?
C009 C00C C00I 120.4(4) . . ?
C00G C00C C00I 121.0(4) . . ?
C006 C00D H00D 119.4 . . ?
C00H C00D C006 121.1(4) . . ?
C00H C00D H00D 119.4 . . ?
C005 C00E O004 109.1(3) . . ?
C00A C00E O004 129.5(3) . . ?
C00A C00E C005 121.3(3) . . ?
F001 C00F O003 109.7(3) . . ?
F001 C00F O004 110.0(3) . . ?
F002 C00F F001 105.0(3) . . ?
F002 C00F O003 109.7(3) . . ?
F002 C00F O004 110.4(3) . . ?
O003 C00F O004 111.8(3) . . ?
C00C C00G H00G 119.2 . . ?
C00C C00G C00H 121.6(4) . . ?
C00H C00G H00G 119.2 . . ?
C00D C00H C00G 118.7(3) . . ?
C00D C00H C00J 120.6(4) . . ?
C00G C00H C00J 120.7(4) . . ?
C00C C00I H00C 109.5 . . ?
C00C C00I H00E 109.5 . . ?
C00C C00I H00F 109.5 . . ?
H00C C00I H00E 109.5 . . ?
H00C C00I H00F 109.5 . . ?
H00E C00I H00F 109.5 . . ?
C00H C00J H00H 109.5 . . ?
C00H C00J H00I 109.5 . . ?
C00H C00J H00J 109.5 . . ?
H00H C00J H00I 109.5 . . ?
H00H C00J H00J 109.5 . . ?
H00I C00J H00J 109.5 . . ?

_shelx_res_file                  
;
TITL s4639a_a.res in P2(1)/c
REM Old TITL s4639a in P2(1)/c
REM SHELXT solution in P2(1)/c
REM R1 0.219, Rweak 0.393, Alpha 0.041, Orientation as input
REM Formula found by SHELXT: C15 O2 F2
CELL 0.71073 13.4425 13.4424 7.0546 90 93.892 90
ZERR 4 0.0021 0.0016 0.001 0 0.014 0
LATT 1
SYMM -X,0.5+Y,0.5-Z
SFAC C H F O
UNIT 60 48 8 8

L.S. 10
PLAN  20
BOND $H
list 4
fmap 2
acta
SHEL 100 0.83
REM <olex2.extras>
REM <HklSrc "%.\\s4639a.hkl">
REM </olex2.extras>

WGHT    0.048700
FVAR       0.50158
F001  3    0.117767    0.322751    0.212725    11.00000    0.05563    0.03108 =
         0.07020   -0.01356   -0.00519   -0.00165
F002  3    0.076048    0.362871    0.488455    11.00000    0.04701    0.05566 =
         0.06152    0.01543    0.01346   -0.01203
O003  4    0.200575    0.443862    0.367288    11.00000    0.02979    0.02338 =
         0.05172    0.00228   -0.00085   -0.00473
O004  4    0.041565    0.467483    0.248409    11.00000    0.03222    0.02776 =
         0.05772    0.00196   -0.00292   -0.00446
C005  1    0.190973    0.542270    0.304526    11.00000    0.03062    0.01935 =
         0.03029    0.00103   -0.00100    0.00050
C006  1    0.302002    0.792956    0.246265    11.00000    0.03398    0.02604 =
         0.02294    0.00114    0.00129   -0.00205
C007  1    0.230129    0.708831    0.242249    11.00000    0.03305    0.02394 =
         0.02666   -0.00321    0.00042   -0.00181
C008  1    0.131242    0.722958    0.172196    11.00000    0.03337    0.02784 =
         0.03031    0.00032    0.00478    0.00390
AFIX  43
H008  2    0.111604    0.785576    0.127843    11.00000   -1.20000
AFIX   0
C009  1    0.399234    0.778181    0.195573    11.00000    0.03691    0.02672 =
         0.02971    0.00302   -0.00367   -0.00449
AFIX  43
H009  2    0.419148    0.714865    0.160868    11.00000   -1.20000
AFIX   0
C00A  1    0.061629    0.646916    0.166643    11.00000    0.02234    0.03462 =
         0.03922   -0.00061   -0.00132    0.00295
AFIX  43
H00A  2   -0.003844    0.656868    0.119104    11.00000   -1.20000
AFIX   0
C00B  1    0.260948    0.615221    0.311985    11.00000    0.02628    0.03029 =
         0.02505   -0.00376    0.00142    0.00104
AFIX  43
H00B  2    0.325950    0.603761    0.360783    11.00000   -1.20000
AFIX   0
C00C  1    0.467091    0.856166    0.195817    11.00000    0.03290    0.03425 =
         0.03627    0.00667   -0.00280   -0.01309
C00D  1    0.273344    0.888312    0.300409    11.00000    0.04662    0.02821 =
         0.02928   -0.00063    0.00285   -0.00218
AFIX  43
H00D  2    0.208581    0.898936    0.334581    11.00000   -1.20000
AFIX   0
C00E  1    0.094016    0.556418    0.234609    11.00000    0.02888    0.02907 =
         0.03482   -0.00438    0.00594   -0.00588
C00F  1    0.109117    0.401111    0.328598    11.00000    0.04044    0.02904 =
         0.05029   -0.00173    0.00471   -0.01112
C00G  1    0.436510    0.949947    0.250991    11.00000    0.05467    0.03484 =
         0.03319    0.00320   -0.00109   -0.02102
AFIX  43
H00G  2    0.481541    1.002514    0.252668    11.00000   -1.20000
AFIX   0
C00H  1    0.339736    0.967126    0.303992    11.00000    0.05918    0.02720 =
         0.02919    0.00001    0.00370   -0.00803
C00I  1    0.570578    0.839499    0.132018    11.00000    0.03839    0.04613 =
         0.06716    0.00910   -0.00185   -0.01280
AFIX 137
H00C  2    0.612225    0.812160    0.235055    11.00000   -1.50000
H00E  2    0.597883    0.901716    0.093493    11.00000   -1.50000
H00F  2    0.567521    0.794009    0.026880    11.00000   -1.50000
AFIX   0
C00J  1    0.307759    1.069870    0.361946    11.00000    0.09389    0.03464 =
         0.05238   -0.00873    0.01671   -0.01292
AFIX 137
H00H  2    0.306068    1.113350    0.253822    11.00000   -1.50000
H00I  2    0.354316    1.095109    0.459462    11.00000   -1.50000
H00J  2    0.242579    1.066424    0.409373    11.00000   -1.50000
AFIX   0
HKLF 4

REM  s4639a_a.res in P2(1)/c
REM R1 =  0.0661 for    1256 Fo > 4sig(Fo)  and  0.1303 for all    2332 data
REM    174 parameters refined using      0 restraints

END

WGHT      0.0485      0.0000

REM Highest difference peak  0.230,  deepest hole -0.276,  1-sigma level  0.061
Q1    1   0.3886  1.1379  0.3511  11.00000  0.05    0.23
Q2    1  -0.1082  0.5769  0.0428  11.00000  0.05    0.21
Q3    1   0.2948  1.2251  0.3985  11.00000  0.05    0.20
Q4    1  -0.0182  0.6212 -0.0162  11.00000  0.05    0.20
Q5    1   0.3158  1.0453  0.6483  11.00000  0.05    0.20
Q6    1   0.2630  1.0555  0.5442  11.00000  0.05    0.20
Q7    1   0.5663  0.8521 -0.0683  11.00000  0.05    0.19
Q8    1   0.2225  0.3591  0.4261  11.00000  0.05    0.19
Q9    1   0.1966  0.9492  0.1874  11.00000  0.05    0.19
Q10   1   0.2985  0.8277  0.3247  11.00000  0.05    0.18
Q11   1  -0.0462  0.3802  0.1850  11.00000  0.05    0.18
Q12   1   0.1129  0.9393  0.3683  11.00000  0.05    0.18
Q13   1   0.5786  0.8748 -0.0195  11.00000  0.05    0.18
Q14   1   0.1635  0.3985  0.5369  11.00000  0.05    0.18
Q15   1   0.1626  0.5558  0.1387  11.00000  0.05    0.18
Q16   1   0.7142  0.7838  0.2850  11.00000  0.05    0.18
Q17   1   0.2390  1.0971  0.2828  11.00000  0.05    0.17
Q18   1   0.3175  0.6433  0.5089  11.00000  0.05    0.17
Q19   1   0.3014  0.7955  0.4792  11.00000  0.05    0.17
Q20   1   0.0000  0.5000  0.5000  10.50000  0.05    0.17
;
_shelx_res_checksum              11011
_olex2_date_sample_data_collection 2017-03-02
_olex2_submission_special_instructions 'No special instructions were received'
_oxdiff_exptl_absorpt_empirical_details 
;
Empirical correction (ABSPACK) includes:
- Absorption correction using spherical harmonics
- Frame scaling
;
_oxdiff_exptl_absorpt_empirical_full_max 2.658
_oxdiff_exptl_absorpt_empirical_full_min 0.466
